# Supplementary material for: l-Argininium ethyl sulfate
Source: Acta Crystallogr Sect E Struct Rep Online. 2008 Sep 20;64(Pt 10):o1982. doi: 10.1107/S1600536808029954 (PMC2959394; doi:10.1107/S1600536808029954)
Supplement: Supplementary file 1 [file e-64-o1982-sup1.cif]

##############################################################################
###                                                                        ###
###        Electronic paper (Acta Crystallographica Section E)             ###
###                                                                        ###
##############################################################################
#                                                                            #
# This CIF contains the data in a paper accepted for publication in Acta     #
# Crystallographica Section E. It conforms to the requirements of Notes      #
# for Authors for Section E, and has been peer reviewed under the auspices   #
# of the IUCr Commission on Journals.                                        #
#                                                                            #
# Full details of the Crystallographic Information File format               #
# are given in the paper "The Crystallographic Information File (CIF):       #
# a New Standard Archive File for Crystallography" by S. R. Hall, F. H.      #
# Allen and I. D. Brown [Acta Cryst. (1991), A47, 655-685].                  #
#                                                                            #
# The current version of the core CIF dictionary is obtainable from          #
# ftp://ftp.iucr.org/pub/cif_core.dic. The current version number is 2.4.    #
#                                                                            #
# Software is freely available for graphical display of the structure(s) in  #
# this CIF.  For information consult the CIF home page http://www.iucr.org/  #
# cif/home.html                                                              #
#                                                                            #
# This file may be used for bona fide research purposes within the           #
# scientific community so long as proper attribution is given to the journal # 
# article from which it was obtained.                                        #
#                                                                            #
##############################################################################
                                             
data_global
_audit_creation_method     'form.cif (version 2.0)'
_journal_data_validation_number     n
_journal_date_recd_electronic     2008-08-29
_journal_date_accepted     2008-09-17
_journal_name_full     'Acta Crystallographica, Section E'
_journal_year     2008
_journal_volume     64
_journal_issue     10
_journal_page_first     o1982
_journal_page_last     o1982
_journal_paper_category     QO
_journal_coeditor_code     CV2443
_publ_contact_author_name     'Dr Harutyun Karapetyan'
_publ_contact_author_address
;
Molecule Structure Research Center
National Academy of Sciences RA
Azatutyan ave. 26
375014 Yerevan
Republic of Armenia
;
_publ_contact_author_email     harkar@nfsat.am
_publ_contact_author_fax     '374 10 281 380'
_publ_contact_author_phone     '374 10 281 764'
_publ_section_title
;
L-Argininium ethyl sulfate
;
loop_
    _publ_author_name
    _publ_author_footnote
    _publ_author_address
    'Karapetyan, Harutyun A.' .
;
Molecule Structure Research Center
National Academy of Sciences RA
Azatutyan ave. 26
375014 Yerevan
Republic of Armenia
;
data_I
_audit_creation_method     SHELXL-97
_chemical_name_systematic
;
L-Argininium ethyl sulfate
;
_chemical_name_common     ?
_chemical_formula_moiety     'C6 H15 N4 O2 +, C2 H5 O4 S -'
_chemical_formula_sum     'C8 H20 N4 O6 S1'
_chemical_formula_iupac     'C6 H15 N4 O2 +, C2 H5 O4 S -'
_chemical_formula_weight     300.34
_chemical_melting_point     ?
_symmetry_cell_setting     orthorhombic
_symmetry_space_group_name_H-M     'P 21 21 21'
_symmetry_space_group_name_Hall     'P 2ac 2ab'
loop_
    _symmetry_equiv_pos_as_xyz
    'x, y, z'
    '-x+1/2, -y, z+1/2'
    '-x, y+1/2, -z+1/2'
    'x+1/2, -y+1/2, -z'
_cell_length_a     9.1504(18)
_cell_length_b     12.519(3)
_cell_length_c     12.551(3)
_cell_angle_alpha     90.00
_cell_angle_beta     90.00
_cell_angle_gamma     90.00
_cell_volume     1437.8(5)
_cell_formula_units_Z     4
_cell_measurement_reflns_used     24
_cell_measurement_theta_min     14
_cell_measurement_theta_max     16
_cell_measurement_temperature     293(2)
_exptl_crystal_description     block
_exptl_crystal_colour     colourless
_exptl_crystal_size_max     0.26
_exptl_crystal_size_mid     0.22
_exptl_crystal_size_min     0.14
_exptl_crystal_density_diffrn     1.387
_exptl_crystal_density_meas     ?
_exptl_crystal_density_method     'not measured'
_exptl_crystal_F_000     640
_exptl_absorpt_coefficient_mu     0.253
_exptl_absorpt_correction_type     none
_exptl_absorpt_process_details     ?
_exptl_absorpt_correction_T_min     ?
_exptl_absorpt_correction_T_max     ?
_exptl_special_details
;
;
_diffrn_ambient_temperature     293(2)
_diffrn_radiation_type     MoK\a
_diffrn_radiation_wavelength     0.71073
_diffrn_radiation_source     'fine-focus sealed tube'
_diffrn_radiation_monochromator     graphite
_diffrn_measurement_device_type     'Enraf--Nonius CAD-4'
_diffrn_measurement_method     \w/2\q
_diffrn_detector_area_resol_mean     ?
_diffrn_reflns_number     4566
_diffrn_reflns_av_R_equivalents     0.0615
_diffrn_reflns_av_sigmaI/netI     0.0476
_diffrn_reflns_theta_min     2.30
_diffrn_reflns_theta_max     29.97
_diffrn_reflns_theta_full     29.97
_diffrn_measured_fraction_theta_max     0.998
_diffrn_measured_fraction_theta_full     0.998
_diffrn_reflns_limit_h_min     0
_diffrn_reflns_limit_h_max     12
_diffrn_reflns_limit_k_min     0
_diffrn_reflns_limit_k_max     17
_diffrn_reflns_limit_l_min     -17
_diffrn_reflns_limit_l_max     17
_diffrn_standards_number     3
_diffrn_standards_interval_count     400
_diffrn_standards_interval_time     3600
_diffrn_standards_decay_%     0
_refine_special_details
;
Refinement of <i>F</i>^2^ against ALL reflections. The weighted <i>R</i>-factor
<i>wR</i> and goodness of fit <i>S</i> are based on <i>F</i>^2^, conventional
<i>R</i>-factors <i>R</i> are based on <i>F</i>, with <i>F</i> set to zero for
negative <i>F</i>^2^. The threshold expression of <i>F</i>^2^ >
\s(<i>F</i>^2^) is used only for calculating <i>R</i>-factors(gt) <i>etc</i>.
and is not relevant to the choice of reflections for refinement.
<i>R</i>-factors based on <i>F</i>^2^ are statistically about twice as large
as those based on <i>F</i>, and <i>R</i>- factors based on ALL data will be
even larger.
;
_reflns_number_total     4171
_reflns_number_gt     3091
_reflns_threshold_expression     I>2\s(I)
_refine_ls_structure_factor_coef     Fsqd
_refine_ls_matrix_type     full
_refine_ls_R_factor_all     0.0985
_refine_ls_R_factor_gt     0.0715
_refine_ls_wR_factor_gt     0.1822
_refine_ls_wR_factor_ref     0.2023
_refine_ls_goodness_of_fit_ref     1.028
_refine_ls_restrained_S_all     1.028
_refine_ls_number_reflns     4171
_refine_ls_number_parameters     175
_refine_ls_number_restraints     0
_refine_ls_hydrogen_treatment     constr
_refine_ls_weighting_scheme     calc
_refine_ls_weighting_details
         'calc w=1/[\s^2^(Fo^2^)+(0.0927P)^2^+1.2922P] where P=(Fo^2^+2Fc^2^)/3'
_atom_sites_solution_hydrogens     geom
_atom_sites_solution_primary     direct
_atom_sites_solution_secondary     difmap
_refine_ls_shift/su_max     0.000
_refine_ls_shift/su_mean     0.000
_refine_diff_density_max     0.736
_refine_diff_density_min     -0.592
_refine_ls_extinction_method     'SHELXL97 (Sheldrick, 2008)'
_refine_ls_extinction_coef     0.007(2)
_refine_ls_extinction_expression
                                  'Fc^*^=kFc[1+0.001xFc^2^\l^3^/sin(2\q)]^-1/4^'
_refine_ls_abs_structure_details     'Flack (1983), 1775 Friedel pairs'
_refine_ls_abs_structure_Flack     0.05(16)
loop_
    _atom_type_symbol
    _atom_type_description
    _atom_type_scat_dispersion_real
    _atom_type_scat_dispersion_imag
    _atom_type_scat_source
    'C' 'C' 0.0033 0.0000
                         'International Tables Vol C Tables 4.2.6.8 and 6.1.1.4'
    'H' 'H' 0.0000 0.0000
                         'International Tables Vol C Tables 4.2.6.8 and 6.1.1.4'
    'N' 'N' 0.0061 0.0000
                         'International Tables Vol C Tables 4.2.6.8 and 6.1.1.4'
    'O' 'O' 0.0106 0.0000
                         'International Tables Vol C Tables 4.2.6.8 and 6.1.1.4'
_computing_data_collection     'DATCOL in CAD-4 Manual (Enraf--Nonius, 1988)'
_computing_cell_refinement     'LS in CAD-4 Manual (Enraf--Nonius, 1988)'
_computing_data_reduction     'HELENA (Spek, 1997)'
_computing_structure_solution     'SHELXS97 (Sheldrick, 2008)'
_computing_structure_refinement     'SHELXL97 (Sheldrick, 2008)'
_computing_molecular_graphics     'SHELXTL (Sheldrick, 2008)'
_computing_publication_material     'SHELXTL (Sheldrick, 2008)'
loop_
    _atom_site_type_symbol
    _atom_site_label
    _atom_site_fract_x
    _atom_site_fract_y
    _atom_site_fract_z
    _atom_site_U_iso_or_equiv
    _atom_site_adp_type
    _atom_site_calc_flag
    _atom_site_refinement_flags
    _atom_site_occupancy
    _atom_site_disorder_assembly
    _atom_site_disorder_group
    S S1 0.23564(11) 0.86276(9) 0.82316(10) 0.0575(3) Uani d . 1 . .
    O O1 0.1060(2) 0.6386(2) 0.5342(2) 0.0447(6) Uani d . 1 . .
    O O2 0.3427(3) 0.6749(2) 0.5555(3) 0.0541(8) Uani d . 1 . .
    O O3 0.3324(5) 0.7594(3) 0.8318(5) 0.126(2) Uani d . 1 . .
    O O4 0.0977(4) 0.8395(4) 0.7810(5) 0.114(2) Uani d . 1 . .
    O O5 0.3241(6) 0.9208(6) 0.7447(3) 0.126(2) Uani d . 1 . .
    O O6 0.2501(5) 0.9140(2) 0.9236(3) 0.0755(11) Uani d . 1 . .
    N N1 0.3133(3) 0.8825(2) 0.5232(2) 0.0331(5) Uani d . 1 . .
    H H1A 0.3969 0.8533 0.5017 0.050 Uiso calc R 1 . .
    H H1B 0.3140 0.8890 0.5938 0.050 Uiso calc R 1 . .
    H H1C 0.3032 0.9467 0.4937 0.050 Uiso calc R 1 . .
    N N2 0.1657(4) 0.7002(3) 0.1525(2) 0.0450(7) Uani d . 1 . .
    H H2 0.0751 0.7186 0.1518 0.054 Uiso calc R 1 . .
    N N3 0.0934(4) 0.5395(3) 0.0841(3) 0.0531(9) Uani d . 1 . .
    H H3A 0.1139 0.4759 0.0629 0.064 Uiso calc R 1 . .
    H H3B 0.0051 0.5627 0.0803 0.064 Uiso calc R 1 . .
    N N4 0.3325(4) 0.5638(3) 0.1274(3) 0.0519(9) Uani d . 1 . .
    H H4A 0.4024 0.6035 0.1505 0.062 Uiso calc R 1 . .
    H H4B 0.3503 0.4994 0.1074 0.062 Uiso calc R 1 . .
    C C1 0.2151(3) 0.6992(3) 0.5313(3) 0.0340(6) Uani d . 1 . .
    C C2 0.1889(3) 0.8130(2) 0.4905(2) 0.0296(6) Uani d . 1 . .
    H H1 0.0993 0.8406 0.5233 0.036 Uiso calc R 1 . .
    C C3 0.1696(3) 0.8141(3) 0.3697(2) 0.0332(6) Uani d . 1 . .
    H H3C 0.0883 0.7678 0.3515 0.040 Uiso calc R 1 . .
    H H3D 0.1437 0.8860 0.3479 0.040 Uiso calc R 1 . .
    C C4 0.3030(4) 0.7788(3) 0.3057(3) 0.0392(7) Uani d . 1 . .
    H H4C 0.3842 0.8262 0.3209 0.047 Uiso calc R 1 . .
    H H4D 0.3309 0.7072 0.3272 0.047 Uiso calc R 1 . .
    C C5 0.2713(4) 0.7799(3) 0.1865(3) 0.0408(7) Uani d . 1 . .
    H H5A 0.2353 0.8501 0.1670 0.049 Uiso calc R 1 . .
    H H5B 0.3621 0.7683 0.1483 0.049 Uiso calc R 1 . .
    C C6 0.1980(4) 0.6018(3) 0.1226(3) 0.0400(8) Uani d . 1 . .
    C C7 0.2636(9) 0.6578(5) 0.8418(6) 0.100(2) Uani d . 1 . .
    H H7A 0.2037 0.6434 0.7797 0.120 Uiso calc R 1 . .
    H H7B 0.2012 0.6567 0.9043 0.120 Uiso calc R 1 . .
    C C8 0.3784(9) 0.5765(5) 0.8517(5) 0.098(2) Uani d . 1 . .
    H H8A 0.4249 0.5665 0.7838 0.147 Uiso calc R 1 . .
    H H8B 0.3359 0.5103 0.8747 0.147 Uiso calc R 1 . .
    H H8C 0.4496 0.5996 0.9029 0.147 Uiso calc R 1 . .
loop_
    _atom_site_aniso_label
    _atom_site_aniso_U_11
    _atom_site_aniso_U_22
    _atom_site_aniso_U_33
    _atom_site_aniso_U_12
    _atom_site_aniso_U_13
    _atom_site_aniso_U_23
    S1 0.0378(5) 0.0573(6) 0.0773(7) 0.0002(4) 0.0002(4) -0.0298(5)
    O1 0.0284(11) 0.0372(12) 0.0686(17) -0.0036(10) -0.0039(11) 0.0095(12)
    O2 0.0285(12) 0.0425(14) 0.091(2) -0.0015(10) -0.0121(13) 0.0221(14)
    O3 0.067(2) 0.070(3) 0.241(7) 0.014(2) -0.018(3) -0.067(4)
    O4 0.0435(17) 0.094(3) 0.205(6) 0.0008(19) -0.016(3) -0.055(3)
    O5 0.103(3) 0.213(6) 0.061(2) -0.050(4) 0.017(2) -0.028(3)
    O6 0.121(3) 0.0484(15) 0.0577(17) 0.006(2) 0.017(2) -0.0105(14)
    N1 0.0310(12) 0.0337(13) 0.0347(12) 0.0004(10) -0.0024(10) -0.0021(10)
    N2 0.0364(15) 0.0459(16) 0.0528(17) 0.0022(13) 0.0005(13) -0.0137(14)
    N3 0.0346(15) 0.0485(17) 0.076(2) -0.0008(13) -0.0013(16) -0.0241(17)
    N4 0.0336(15) 0.0494(18) 0.073(2) 0.0035(13) -0.0012(15) -0.0241(17)
    C1 0.0281(14) 0.0341(14) 0.0396(15) 0.0023(12) 0.0025(12) 0.0055(12)
    C2 0.0214(11) 0.0297(13) 0.0377(15) 0.0021(10) 0.0025(11) 0.0017(12)
    C3 0.0285(13) 0.0346(15) 0.0364(14) 0.0024(12) 0.0006(12) 0.0001(12)
    C4 0.0299(15) 0.0458(17) 0.0421(17) -0.0007(13) 0.0029(13) -0.0074(14)
    C5 0.0439(18) 0.0385(16) 0.0401(17) -0.0027(14) 0.0093(15) -0.0078(13)
    C6 0.0355(17) 0.0437(18) 0.0406(17) -0.0023(14) 0.0059(14) -0.0087(14)
    C7 0.118(6) 0.072(4) 0.111(5) -0.010(4) 0.000(4) 0.032(3)
    C8 0.153(7) 0.057(3) 0.084(4) 0.005(4) 0.022(4) 0.002(3)
_geom_special_details
;
All e.s.d.'s (except the e.s.d. in the dihedral angle between two l.s. planes)
are estimated using the full covariance matrix. The cell e.s.d.'s are taken
into account individually in the estimation of e.s.d.'s in distances, angles
and torsion angles; correlations between e.s.d.'s in cell parameters are only
used when they are defined by crystal symmetry. An approximate (isotropic)
treatment of cell e.s.d.'s is used for estimating e.s.d.'s involving l.s.
planes.
;
loop_
    _geom_bond_atom_site_label_1
    _geom_bond_atom_site_label_2
    _geom_bond_site_symmetry_2
    _geom_bond_distance
    _geom_bond_publ_flag
    S1 O4 . 1.399(4) n
    S1 O6 . 1.421(3) n
    S1 O5 . 1.468(5) n
    S1 O3 . 1.571(4) n
    O1 C1 . 1.255(4) n
    O2 C1 . 1.244(4) n
    O3 C7 . 1.426(7) n
    N1 C2 . 1.490(4) n
    N1 H1A . 0.8900 n
    N1 H1B . 0.8900 n
    N1 H1C . 0.8900 n
    N2 C6 . 1.322(5) n
    N2 C5 . 1.453(5) n
    N2 H2 . 0.8600 n
    N3 C6 . 1.326(5) n
    N3 H3A . 0.8600 n
    N3 H3B . 0.8600 n
    N4 C6 . 1.321(5) n
    N4 H4A . 0.8600 n
    N4 H4B . 0.8600 n
    C1 C2 . 1.533(4) n
    C2 C3 . 1.527(4) n
    C2 H1 . 0.9800 n
    C3 C4 . 1.526(4) n
    C3 H3C . 0.9700 n
    C3 H3D . 0.9700 n
    C4 C5 . 1.524(5) n
    C4 H4C . 0.9700 n
    C4 H4D . 0.9700 n
    C5 H5A . 0.9700 n
    C5 H5B . 0.9700 n
    C7 C8 . 1.467(9) n
    C7 H7A . 0.9700 n
    C7 H7B . 0.9700 n
    C8 H8A . 0.9600 n
    C8 H8B . 0.9600 n
    C8 H8C . 0.9600 n
loop_
    _geom_angle_atom_site_label_1
    _geom_angle_atom_site_label_2
    _geom_angle_atom_site_label_3
    _geom_angle_site_symmetry_1
    _geom_angle_site_symmetry_3
    _geom_angle
    _geom_angle_publ_flag
    O4 S1 O6 . . 120.9(3) n
    O4 S1 O5 . . 110.3(3) n
    O6 S1 O5 . . 108.7(3) n
    O4 S1 O3 . . 111.3(3) n
    O6 S1 O3 . . 105.0(3) n
    O5 S1 O3 . . 98.2(4) n
    C7 O3 S1 . . 119.5(4) n
    C2 N1 H1A . . 109.5 n
    C2 N1 H1B . . 109.5 n
    H1A N1 H1B . . 109.5 n
    C2 N1 H1C . . 109.5 n
    H1A N1 H1C . . 109.5 n
    H1B N1 H1C . . 109.5 n
    C6 N2 C5 . . 125.1(3) n
    C6 N2 H2 . . 117.5 n
    C5 N2 H2 . . 117.5 n
    C6 N3 H3A . . 120.0 n
    C6 N3 H3B . . 120.0 n
    H3A N3 H3B . . 120.0 n
    C6 N4 H4A . . 120.0 n
    C6 N4 H4B . . 120.0 n
    H4A N4 H4B . . 120.0 n
    O2 C1 O1 . . 126.3(3) n
    O2 C1 C2 . . 117.1(3) n
    O1 C1 C2 . . 116.6(3) n
    N1 C2 C3 . . 110.9(2) n
    N1 C2 C1 . . 109.3(2) n
    C3 C2 C1 . . 111.0(3) n
    N1 C2 H1 . . 108.5 n
    C3 C2 H1 . . 108.5 n
    C1 C2 H1 . . 108.5 n
    C4 C3 C2 . . 115.3(3) n
    C4 C3 H3C . . 108.4 n
    C2 C3 H3C . . 108.4 n
    C4 C3 H3D . . 108.4 n
    C2 C3 H3D . . 108.4 n
    H3C C3 H3D . . 107.5 n
    C5 C4 C3 . . 111.2(3) n
    C5 C4 H4C . . 109.4 n
    C3 C4 H4C . . 109.4 n
    C5 C4 H4D . . 109.4 n
    C3 C4 H4D . . 109.4 n
    H4C C4 H4D . . 108.0 n
    N2 C5 C4 . . 114.1(3) n
    N2 C5 H5A . . 108.7 n
    C4 C5 H5A . . 108.7 n
    N2 C5 H5B . . 108.7 n
    C4 C5 H5B . . 108.7 n
    H5A C5 H5B . . 107.6 n
    N4 C6 N2 . . 122.1(3) n
    N4 C6 N3 . . 118.5(3) n
    N2 C6 N3 . . 119.4(3) n
    O3 C7 C8 . . 108.1(6) n
    O3 C7 H7A . . 110.1 n
    C8 C7 H7A . . 110.1 n
    O3 C7 H7B . . 110.1 n
    C8 C7 H7B . . 110.1 n
    H7A C7 H7B . . 108.4 n
    C7 C8 H8A . . 109.5 n
    C7 C8 H8B . . 109.5 n
    H8A C8 H8B . . 109.5 n
    C7 C8 H8C . . 109.5 n
    H8A C8 H8C . . 109.5 n
    H8B C8 H8C . . 109.5 n
loop_
    _geom_torsion_atom_site_label_1
    _geom_torsion_atom_site_label_2
    _geom_torsion_atom_site_label_3
    _geom_torsion_atom_site_label_4
    _geom_torsion_site_symmetry_1
    _geom_torsion_site_symmetry_2
    _geom_torsion_site_symmetry_3
    _geom_torsion_site_symmetry_4
    _geom_torsion
    _geom_torsion_publ_flag
    O4 S1 O3 C7 . . . . -25.9(8) n
    O6 S1 O3 C7 . . . . 106.5(6) n
    O5 S1 O3 C7 . . . . -141.5(6) n
    O2 C1 C2 N1 . . . . -19.4(4) n
    O1 C1 C2 N1 . . . . 162.5(3) n
    O2 C1 C2 C3 . . . . 103.2(4) n
    O1 C1 C2 C3 . . . . -74.9(4) n
    N1 C2 C3 C4 . . . . 57.9(4) n
    C1 C2 C3 C4 . . . . -63.9(3) n
    C2 C3 C4 C5 . . . . 178.5(3) n
    C6 N2 C5 C4 . . . . -89.4(4) n
    C3 C4 C5 N2 . . . . -67.5(4) n
    C5 N2 C6 N4 . . . . 4.4(6) n
    C5 N2 C6 N3 . . . . -173.9(3) n
    S1 O3 C7 C8 . . . . -178.3(5) n
loop_
    _geom_hbond_atom_site_label_D
    _geom_hbond_atom_site_label_H
    _geom_hbond_atom_site_label_A
    _geom_hbond_site_symmetry_A
    _geom_hbond_distance_DH
    _geom_hbond_distance_HA
    _geom_hbond_distance_DA
    _geom_hbond_angle_DHA
    N1 H1B O5 1_555 0.89 1.94 2.823(5) 172.9
    N1 H1C O6 2_574 0.89 2.01 2.896(4) 171.7
    N1 H1A O1 4_566 0.89 1.97 2.786(4) 152.1
    N2 H2 O3 4_466 0.86 2.25 3.098(6) 169.7
    N3 H3B O6 4_466 0.86 2.35 3.196(5) 167.2
    N3 H3A O2 2_564 0.86 1.93 2.771(4) 164.7
    N4 H4B O1 2_564 0.86 2.00 2.847(4) 169.5
    N4 H4A O4 4_566 0.86 2.11 2.945(5) 164.5
