# Supplementary material for: l-Argininium ethyl sulfate
Source: Acta Crystallogr Sect E Struct Rep Online. 2008 Sep 20;64(Pt 10):o1982. doi: 10.1107/S1600536808029954 (PMC2959394; doi:10.1107/S1600536808029954)
Supplement: Supplementary file 2 [file e-64-o1982-Isup2.hkl]

# 
# h,k,l, Fc-squared, Fo-squared, sigma(Fo-squared) and status flag 
# 
data_I
_shelx_title ' SO4 in P2(1)2(1)2(1)' 
_shelx_refln_list_code          4 
_shelx_F_calc_maximum      244.94 
_exptl_crystal_F_000       640.00 
_reflns_d_resolution_high  0.7114 
 
loop_ 
 _symmetry_equiv_pos_as_xyz 
 'x, y, z' 
 '-x+1/2, -y, z+1/2' 
 '-x, y+1/2, -z+1/2' 
 'x+1/2, -y+1/2, -z' 
 
_cell_length_a     9.1504 
_cell_length_b    12.5193 
_cell_length_c    12.5509 
_cell_angle_alpha  90.000 
_cell_angle_beta   90.000 
_cell_angle_gamma  90.000 
 
_shelx_F_squared_multiplier     1.000 
 
loop_ 
 _refln_index_h 
 _refln_index_k 
 _refln_index_l 
 _refln_F_squared_calc 
 _refln_F_squared_meas 
 _refln_F_squared_sigma 
 _refln_observed_status 
   2   0   0    59997.32    59097.53    350.31 o 
   4   0   0      633.57      734.02     14.86 o 
   6   0   0       27.99       45.22      2.96 o 
   8   0   0       70.59       76.85      4.45 o 
  10   0   0       42.37       51.15      4.94 o 
  12   0   0       89.03       91.92      6.92 o 
   1   1   0      485.71      440.68      6.47 o 
   3   1   0     5894.37     6257.60     37.22 o 
   4   1   0      843.61      780.00     15.62 o 
   5   1   0      900.96      983.09     19.58 o 
   6   1   0        8.69       12.35      2.47 o 
   7   1   0       17.74       16.06      3.21 o 
   8   1   0      587.30      581.35     18.31 o 
   9   1   0       28.80       27.67      4.20 o 
  10   1   0       40.44       42.74      4.45 o 
  11   1   0        5.67        5.68      4.69 o 
  12   1   0        2.36        7.91      4.69 o 
   0   2   0     9741.72    10201.11    109.38 o 
   1   2   0        4.83        3.71      1.24 o 
   2   2   0     4550.81     4999.45     29.28 o 
   3   2   0       17.97        3.71      1.73 o 
   4   2   0        3.70       21.25      1.98 o 
   5   2   0        9.97        4.20      2.22 o 
   6   2   0      216.72      200.98      5.93 o 
   7   2   0       14.41       10.38      3.21 o 
   8   2   0       33.43       36.32      4.20 o 
   9   2   0        4.24        6.67      3.71 o 
  10   2   0        0.72        1.98      3.95 o 
  11   2   0       55.60       40.27      5.44 o 
  12   2   0        0.15        8.65      4.69 o 
   1   3   0     3346.68     3541.78     24.27 o 
   2   3   0      129.73      117.94      3.71 o 
   3   3   0      118.17      150.54      4.70 o 
   4   3   0      192.52      307.32      9.64 o 
   5   3   0      477.89      503.53     13.11 o 
   6   3   0        4.73       -1.24      2.72 o 
   7   3   0      110.85      150.75      5.19 o 
   8   3   0      362.66      311.54      8.90 o 
   9   3   0       13.80        7.91      3.71 o 
  10   3   0      112.59       88.22      6.18 o 
  11   3   0        4.24       12.11      4.69 o 
  12   3   0        3.29        1.48      4.69 o 
   0   4   0     8431.11     8426.16     41.68 o 
   1   4   0      215.25      206.79      6.43 o 
   2   4   0     2002.99     2061.77     22.95 o 
   3   4   0      113.41       96.89      3.21 o 
   4   4   0      241.36      199.55      6.18 o 
   5   4   0        0.44        6.18      2.22 o 
   6   4   0      563.16      498.31     14.85 o 
   7   4   0        9.43       21.74      3.71 o 
   8   4   0      164.06      179.68      5.93 o 
   9   4   0        6.78        2.96      3.95 o 
  10   4   0        0.86        9.64      3.95 o 
  11   4   0       32.62       32.12      5.19 o 
  12   4   0        4.80        3.71      5.44 o 
   1   5   0      596.62      693.38     14.12 o 
   2   5   0     3069.33     2485.26     27.52 o 
   3   5   0      673.35      800.20     16.84 o 
   4   5   0      795.46      704.92     17.34 o 
   5   5   0       52.74       57.82      3.46 o 
   6   5   0      109.93      123.32      4.45 o 
   7   5   0       21.19       23.72      3.71 o 
   8   5   0      152.32      148.04      5.93 o 
   9   5   0       86.24       87.97      5.19 o 
  10   5   0       32.69       16.80      4.69 o 
  11   5   0       36.42       35.33      5.44 o 
  12   5   0        0.03       -2.72      5.19 o 
   0   6   0       72.04       63.02      2.72 o 
   1   6   0        0.59        6.18      1.73 o 
   2   6   0       36.76       60.54      2.97 o 
   3   6   0       31.71       41.02      2.72 o 
   4   6   0       70.72      109.22      3.95 o 
   5   6   0       53.18       80.06      3.95 o 
   6   6   0      135.42      125.79      4.94 o 
   7   6   0      298.05      309.27      9.15 o 
   8   6   0       54.15       64.24      4.69 o 
   9   6   0      213.51      187.10      7.17 o 
  10   6   0        2.84        7.66      4.45 o 
  11   6   0      120.63      109.96      7.41 o 
  12   6   0       12.09       18.04      5.93 o 
   1   7   0      102.55      130.74      3.95 o 
   2   7   0      823.80      687.12     17.34 o 
   3   7   0       38.22       48.43      3.21 o 
   4   7   0       91.51       42.51      3.21 o 
   5   7   0       57.50       60.29      3.95 o 
   6   7   0       33.76       38.05      3.95 o 
   7   7   0       12.60       31.62      3.71 o 
   8   7   0       10.91       14.58      3.95 o 
   9   7   0       25.32       41.01      5.44 o 
  10   7   0       49.55       55.10      5.68 o 
  11   7   0       32.27       27.18      5.93 o 
   0   8   0      107.21      164.35      4.70 o 
   1   8   0       67.45       33.61      2.72 o 
   2   8   0        1.98       -0.25      2.47 o 
   3   8   0      887.59      818.96     21.79 o 
   4   8   0      252.87      257.85      7.42 o 
   5   8   0      877.68     1033.56     26.74 o 
   6   8   0      439.93      444.88     12.86 o 
   7   8   0       77.89      106.01      5.44 o 
   8   8   0      124.50      131.47      6.43 o 
   9   8   0        1.32       10.62      4.20 o 
  10   8   0        1.29        2.22      4.45 o 
  11   8   0       11.51       10.13      5.68 o 
   1   9   0      564.86      386.23     11.13 o 
   2   9   0       26.75       20.01      2.96 o 
   3   9   0       58.87       65.73      3.95 o 
   4   9   0      407.12      372.67     11.13 o 
   5   9   0       14.58        9.39      3.21 o 
   6   9   0      110.85       80.07      4.70 o 
   7   9   0        6.63        4.45      3.71 o 
   8   9   0       99.30      122.81      6.67 o 
   9   9   0        3.28       -0.25      4.45 o 
  10   9   0       58.77       58.31      6.42 o 
  11   9   0        9.79       15.07      5.93 o 
   0  10   0        6.12       27.42      3.71 o 
   1  10   0      565.08      539.57     14.84 o 
   2  10   0       82.90       48.68      3.71 o 
   3  10   0      841.76      835.41     21.29 o 
   4  10   0        8.58        6.67      3.71 o 
   5  10   0       20.62       24.71      3.71 o 
   6  10   0      265.72      219.50      6.92 o 
   7  10   0        5.07        1.73      3.95 o 
   8  10   0      120.39      126.03      6.42 o 
   9  10   0       32.40       31.38      5.44 o 
  10  10   0        3.93        7.91      5.44 o 
   1  11   0      184.11      219.97      6.43 o 
   2  11   0      155.41      195.24      5.93 o 
   3  11   0      354.55      368.39     11.37 o 
   4  11   0      129.50      149.02      5.93 o 
   5  11   0       46.77       32.62      4.45 o 
   6  11   0        0.99        4.69      3.95 o 
   7  11   0        0.97        1.24      4.45 o 
   8  11   0       20.86       19.77      4.94 o 
   9  11   0       35.08       45.96      6.18 o 
  10  11   0        3.70        7.66      5.19 o 
   0  12   0       76.92       59.80      4.45 o 
   1  12   0        8.67       18.28      3.95 o 
   2  12   0       39.21       24.46      3.95 o 
   3  12   0        3.14       21.49      3.71 o 
   4  12   0       24.32       16.31      3.95 o 
   5  12   0       11.25        9.39      3.95 o 
   6  12   0       25.69       22.24      4.94 o 
   7  12   0       13.31       13.84      4.69 o 
   8  12   0        0.01        3.95      4.45 o 
   9  12   0        6.20       10.13      5.68 o 
   1  13   0       16.00       13.59      3.95 o 
   2  13   0       11.67        6.67      3.95 o 
   3  13   0        9.82       15.57      3.95 o 
   4  13   0        8.15       10.62      4.69 o 
   5  13   0       38.86       34.84      4.94 o 
   6  13   0       15.79       24.71      4.69 o 
   7  13   0       32.10       28.41      5.68 o 
   8  13   0        1.97        3.46      5.19 o 
   0  14   0       17.78       11.86      4.20 o 
   1  14   0        4.21        2.22      4.20 o 
   2  14   0       17.09       16.55      4.69 o 
   3  14   0        0.41        4.94      3.95 o 
   4  14   0       43.78       41.02      5.19 o 
   5  14   0       15.29       11.12      4.69 o 
   6  14   0       87.39       84.01      6.67 o 
   7  14   0        0.18        0.99      5.19 o 
   1  15   0        0.09        2.22      4.20 o 
   2  15   0        1.43        1.48      4.20 o 
   3  15   0       17.46       18.78      5.19 o 
   4  15   0        4.43        0.00      4.94 o 
   5  15   0       13.80       20.75      5.19 o 
   6  15   0        5.19        9.64      5.19 o 
   0  16   0       17.57       28.41      5.19 o 
   1  16   0        0.53        0.49      4.69 o 
   2  16   0        6.38       14.08      5.44 o 
   3  16   0        0.14       -2.72      4.94 o 
   4  16   0        8.51        8.65      5.44 o 
   5  16   0        3.83        7.41      5.44 o 
   1  17   0        6.89       22.24      5.44 o 
   2  17   0       11.72        8.40      5.44 o 
   3  17   0        1.87        7.16      4.94 o 
   1   0   1     1134.17      739.27      9.66 o 
   2   0   1       21.83        2.47      1.05 o 
   3   0   1     1358.00     1028.50     18.92 o 
   4   0   1       42.80       63.93      1.85 o 
   5   0   1       68.75       60.15      2.47 o 
   6   0   1       49.78       48.68      2.27 o 
   7   0   1      563.59      575.87     11.72 o 
   8   0   1        1.87        2.44      2.59 o 
   9   0   1      538.02      532.61     11.01 o 
  10   0   1        3.08        8.28      2.97 o 
  11   0   1       85.79       69.37      9.64 o 
  12   0   1       11.96        5.31      3.67 o 
 -12   1   1       13.07        0.00      5.44 o 
 -11   1   1       13.37       20.75      4.45 o 
 -10   1   1      125.90      109.97      6.18 o 
  -9   1   1      111.56      112.19      5.68 o 
  -8   1   1      406.41      429.04     12.36 o 
  -7   1   1      539.36      588.30     16.58 o 
  -6   1   1      410.19      471.94     13.60 o 
  -5   1   1      360.21      346.80     10.64 o 
  -4   1   1     1345.49     1427.00     20.87 o 
  -3   1   1      243.09      234.77      6.93 o 
  -2   1   1      308.96      418.01      8.67 o 
  -1   1   1     1478.39     1760.47     13.07 o 
   0   1   1      259.26      165.65      2.81 o 
   1   1   1     1488.36     1663.90     12.82 o 
   2   1   1      300.04      410.30      8.42 o 
   3   1   1      258.46      252.35      7.17 o 
   4   1   1     1364.39     1458.66     20.87 o 
   5   1   1      361.16      360.41     10.64 o 
   6   1   1      416.01      473.19     13.60 o 
   7   1   1      537.42      552.18     16.58 o 
   8   1   1      407.16      448.57     13.35 o 
   9   1   1      111.93      119.11      5.68 o 
  10   1   1      127.77      122.32      6.18 o 
  11   1   1       13.58       16.06      4.45 o 
  12   1   1       13.57        2.96      5.44 o 
 -12   2   1       28.62       29.15      5.93 o 
 -11   2   1        8.16        6.92      4.45 o 
 -10   2   1        8.66       15.07      4.20 o 
  -9   2   1      504.89      517.37     15.33 o 
  -8   2   1      201.87      193.78      6.18 o 
  -7   2   1     1382.43     1457.87     29.50 o 
  -6   2   1      304.28      305.88      9.40 o 
  -5   2   1      639.67      676.88     16.84 o 
  -4   2   1      183.70      191.12      5.93 o 
  -3   2   1      174.62      145.89      4.45 o 
  -2   2   1     1872.14     1908.60     18.51 o 
  -1   2   1      288.26      185.27      4.95 o 
   0   2   1     6085.82     5574.03    450.76 o 
   1   2   1      298.34      201.64      5.20 o 
   2   2   1     1893.86     1869.34     18.26 o 
   3   2   1      168.14      133.53      3.71 o 
   4   2   1      185.64      197.30      5.69 o 
   5   2   1      635.65      665.98     16.84 o 
   6   2   1      314.83      320.72      9.64 o 
   7   2   1     1387.55     1392.69     29.25 o 
   8   2   1      210.69      191.31      6.18 o 
   9   2   1      507.54      490.91     15.33 o 
  10   2   1        9.19       15.81      4.45 o 
  11   2   1        8.35        5.19      4.20 o 
  12   2   1       28.04       30.88      5.68 o 
 -12   3   1       18.27        0.49      5.68 o 
 -11   3   1       10.44        4.69      4.94 o 
 -10   3   1       34.48       17.30      4.94 o 
  -9   3   1      475.61      517.33     15.83 o 
  -8   3   1       99.40      103.79      4.94 o 
  -7   3   1      531.10      555.60     17.07 o 
  -6   3   1      220.69      261.79      7.42 o 
  -5   3   1      784.24      785.11     18.82 o 
  -4   3   1      709.15      766.67     16.60 o 
  -3   3   1     1496.14     1617.18     21.14 o 
  -2   3   1     1620.29     1533.30     18.20 o 
  -1   3   1     4574.60     4776.66     28.76 o 
   0   3   1     3157.93     3119.99    105.00 o 
   1   3   1     4574.57     4460.25     28.00 o 
   2   3   1     1622.71     1568.71     18.45 o 
   3   3   1     1519.90     1618.34     20.89 o 
   4   3   1      706.66      756.50     16.35 o 
   5   3   1      800.66      830.23     18.58 o 
   6   3   1      219.64      261.79      7.42 o 
   7   3   1      525.11      552.87     17.32 o 
   8   3   1      101.23      112.93      5.19 o 
   9   3   1      470.93      504.47     15.08 o 
  10   3   1       35.22       35.83      4.45 o 
  11   3   1       10.14        9.64      4.69 o 
  12   3   1       18.32       22.73      5.44 o 
 -12   4   1       13.42       12.35      5.44 o 
 -11   4   1        9.65       -2.22      4.69 o 
 -10   4   1        7.87        5.19      4.69 o 
  -9   4   1       42.17       31.38      4.20 o 
  -8   4   1       85.79       99.09      4.94 o 
  -7   4   1       81.53       77.10      4.45 o 
  -6   4   1      580.72      622.79     16.33 o 
  -5   4   1      186.05      213.33      6.67 o 
  -4   4   1     1602.57     1682.03     25.34 o 
  -3   4   1      444.69      543.76     13.61 o 
  -2   4   1     1769.60     1887.77     22.17 o 
  -1   4   1      935.60      874.75     14.15 o 
   0   4   1     2173.31     2396.28     26.63 o 
   1   4   1      935.20      930.11     14.65 o 
   2   4   1     1775.52     1907.50     22.17 o 
   3   4   1      436.37      530.13     13.61 o 
   4   4   1     1618.29     1659.51     25.09 o 
   5   4   1      185.65      206.41      6.67 o 
   6   4   1      583.45      631.21     16.83 o 
   7   4   1       85.54       80.81      4.70 o 
   8   4   1       83.49       99.34      4.94 o 
   9   4   1       42.52       32.86      4.45 o 
  10   4   1        7.38       10.87      4.20 o 
  11   4   1        9.63        7.16      4.45 o 
  12   4   1       13.60       10.38      5.19 o 
 -12   5   1        9.58       11.37      5.19 o 
 -11   5   1       39.55       55.35      5.68 o 
 -10   5   1       38.87       37.80      4.69 o 
  -9   5   1      105.28      115.65      5.93 o 
  -8   5   1       56.27       46.70      4.20 o 
  -7   5   1      434.91      444.15     12.86 o 
  -6   5   1      203.53      207.64      5.93 o 
  -5   5   1      549.48      522.10     14.35 o 
  -4   5   1     1544.43     1561.57     25.82 o 
  -3   5   1     1699.17     1882.37     26.10 o 
  -2   5   1      347.95      414.16     11.63 o 
  -1   5   1     3655.80     3905.14     32.88 o 
   0   5   1     4662.69     5319.06     36.96 o 
   1   5   1     3697.49     3811.18     32.39 o 
   2   5   1      358.92      437.19     11.88 o 
   3   5   1     1739.37     1957.71     26.35 o 
   4   5   1     1553.08     1531.08     25.82 o 
   5   5   1      550.93      510.47     14.35 o 
   6   5   1      204.92      221.97      6.92 o 
   7   5   1      427.79      458.00     14.34 o 
   8   5   1       56.95       49.42      4.45 o 
   9   5   1      101.10      120.09      5.68 o 
  10   5   1       39.33       25.20      5.19 o 
  11   5   1       38.08       42.74      5.68 o 
  12   5   1        9.10       10.62      5.19 o 
 -12   6   1       41.77       30.39      6.42 o 
 -11   6   1        5.67        8.89      5.19 o 
 -10   6   1        2.43        3.46      4.45 o 
  -9   6   1       52.52       46.70      4.69 o 
  -8   6   1       90.24       79.82      5.19 o 
  -7   6   1      123.55      138.64      5.68 o 
  -6   6   1      289.40      309.04      8.90 o 
  -5   6   1       51.65       41.26      3.46 o 
  -4   6   1      838.38      943.34     21.55 o 
  -3   6   1      301.65      258.18      8.16 o 
  -2   6   1     1241.15     1343.43     22.33 o 
  -1   6   1      543.15      479.04     13.62 o 
   0   6   1      771.54      725.15     33.33 o 
   1   6   1      551.52      478.06     13.37 o 
   2   6   1     1233.54     1324.04     22.08 o 
   3   6   1      306.55      251.76      7.17 o 
   4   6   1      842.88      998.34     22.29 o 
   5   6   1       48.89       39.78      3.46 o 
   6   6   1      297.65      310.77      9.64 o 
   7   6   1      123.45      139.87      5.44 o 
   8   6   1       94.54       88.71      4.94 o 
   9   6   1       53.72       39.29      5.19 o 
  10   6   1        2.25       -1.48      4.45 o 
  11   6   1        5.48        6.18      4.94 o 
  12   6   1       40.74       43.73      6.18 o 
 -11   7   1       21.05       28.41      5.68 o 
 -10   7   1       13.78       10.87      4.94 o 
  -9   7   1       24.36       28.91      4.69 o 
  -8   7   1       14.98       22.73      3.95 o 
  -7   7   1       24.48       20.26      3.95 o 
  -6   7   1      113.76      135.18      5.19 o 
  -5   7   1       43.25       27.43      3.46 o 
  -4   7   1       41.12       59.80      3.46 o 
  -3   7   1       77.36       97.86      3.71 o 
  -2   7   1      542.11      591.97     16.33 o 
  -1   7   1      366.77      359.91     10.64 o 
   0   7   1      516.04      542.11     10.50 o 
   1   7   1      363.26      356.19     11.13 o 
   2   7   1      537.27      570.43     16.09 o 
   3   7   1       75.21       96.13      3.71 o 
   4   7   1       39.51       54.85      3.46 o 
   5   7   1       42.95       24.71      3.46 o 
   6   7   1      118.22      129.49      5.44 o 
   7   7   1       23.22       19.27      3.71 o 
   8   7   1       16.44       18.53      3.95 o 
   9   7   1       24.42       23.72      4.94 o 
  10   7   1       13.04       12.85      4.69 o 
  11   7   1       21.79       34.84      5.44 o 
 -11   8   1        6.30       -5.44      5.44 o 
 -10   8   1        6.29        4.69      4.94 o 
  -9   8   1        8.08       11.61      4.45 o 
  -8   8   1       29.86       36.57      4.94 o 
  -7   8   1       28.73       28.41      3.95 o 
  -6   8   1      590.24      588.99     16.82 o 
  -5   8   1      109.80      117.38      4.94 o 
  -4   8   1      494.20      524.90     14.59 o 
  -3   8   1       83.05      100.58      3.95 o 
  -2   8   1        0.86        1.48      2.47 o 
  -1   8   1       91.04      131.97      4.20 o 
   0   8   1       67.58      106.26      2.62 o 
   1   8   1       89.55      131.97      3.95 o 
   2   8   1        0.91        4.45      2.47 o 
   3   8   1       79.94      102.06      4.20 o 
   4   8   1      503.13      512.30     16.33 o 
   5   8   1      106.22      109.47      4.94 o 
   6   8   1      595.00      566.49     16.82 o 
   7   8   1       26.78       20.75      4.20 o 
   8   8   1       29.92       34.84      4.69 o 
   9   8   1        7.70       10.13      4.20 o 
  10   8   1        6.30        7.16      4.94 o 
  11   8   1        6.32        1.48      5.44 o 
 -11   9   1       16.95       28.66      5.93 o 
 -10   9   1        1.43        1.48      4.69 o 
  -9   9   1       12.67       14.82      4.94 o 
  -8   9   1       10.59        2.22      4.45 o 
  -7   9   1        0.79        5.68      3.71 o 
  -6   9   1      115.74      100.08      5.44 o 
  -5   9   1       21.43       15.07      3.46 o 
  -4   9   1      260.41      318.90      9.39 o 
  -3   9   1      295.47      304.84      9.15 o 
  -2   9   1      126.86      146.31      4.70 o 
  -1   9   1      700.97      779.91     21.29 o 
   0   9   1       19.10       19.53      2.22 o 
   1   9   1      706.31      763.84     21.04 o 
   2   9   1      127.25      151.25      4.94 o 
   3   9   1      301.88      314.99      9.89 o 
   4   9   1      255.91      299.86      8.65 o 
   5   9   1       23.77       15.32      3.46 o 
   6   9   1      112.96      104.78      5.19 o 
   7   9   1        0.82        7.41      3.46 o 
   8   9   1       10.24        3.46      4.20 o 
   9   9   1       12.18       33.60      4.69 o 
  10   9   1        1.49        2.96      4.94 o 
  11   9   1       16.59       18.04      5.93 o 
 -10  10   1       20.61       25.45      5.68 o 
  -9  10   1        3.44       -0.99      4.94 o 
  -8  10   1       28.24       34.10      5.19 o 
  -7  10   1       15.95       14.82      4.45 o 
  -6  10   1       25.09       26.68      4.45 o 
  -5  10   1       16.78       16.31      3.71 o 
  -4  10   1        1.01        0.00      3.46 o 
  -3  10   1       88.67       52.63      4.70 o 
  -2  10   1       33.74       19.27      3.95 o 
  -1  10   1       41.29       20.76      3.71 o 
   0  10   1       66.82       36.18      3.09 o 
   1  10   1       42.45       30.39      3.71 o 
   2  10   1       36.00       31.13      3.46 o 
   3  10   1       90.48       63.26      4.45 o 
   4  10   1        1.41        0.49      3.21 o 
   5  10   1       17.09       13.34      3.71 o 
   6  10   1       23.61       29.40      4.20 o 
   7  10   1       15.18       12.60      4.45 o 
   8  10   1       27.49       25.70      5.19 o 
   9  10   1        3.07        1.98      4.69 o 
  10  10   1       20.57       18.28      5.93 o 
 -10  11   1       11.53       10.38      5.68 o 
  -9  11   1        5.34        3.71      4.94 o 
  -8  11   1       48.80       57.08      5.44 o 
  -7  11   1        0.08        1.48      4.20 o 
  -6  11   1       64.30       58.56      5.44 o 
  -5  11   1       66.91       61.77      4.69 o 
  -4  11   1       40.11       29.40      4.20 o 
  -3  11   1      229.30      212.33      6.92 o 
  -2  11   1      122.20      139.63      5.44 o 
  -1  11   1      251.10      323.33      9.64 o 
   0  11   1      160.87      156.31      6.06 o 
   1  11   1      250.54      333.22      9.89 o 
   2  11   1      123.20      126.28      5.44 o 
   3  11   1      229.28      230.37      6.67 o 
   4  11   1       40.69       34.84      4.20 o 
   5  11   1       67.02       57.82      4.69 o 
   6  11   1       63.29       62.51      5.19 o 
   7  11   1        0.05        1.98      3.95 o 
   8  11   1       47.81       48.68      5.68 o 
   9  11   1        5.52        9.88      5.19 o 
  10  11   1       11.13       11.61      5.93 o 
  -9  12   1       14.44       20.26      5.68 o 
  -8  12   1        4.84       10.13      4.94 o 
  -7  12   1       11.07       12.35      4.69 o 
  -6  12   1        4.23        4.20      4.20 o 
  -5  12   1       41.76       32.37      4.94 o 
  -4  12   1        3.82       -1.73      3.95 o 
  -3  12   1       23.49       19.27      3.95 o 
  -2  12   1       18.09       30.14      3.95 o 
  -1  12   1      103.17      100.33      5.19 o 
   0  12   1       12.87       32.07      5.06 o 
   1  12   1      103.37      101.56      4.94 o 
   2  12   1       19.40       33.11      3.71 o 
   3  12   1       22.77       17.54      3.71 o 
   4  12   1        4.44        4.94      3.71 o 
   5  12   1       40.54       42.00      4.69 o 
   6  12   1        4.81        2.22      4.20 o 
   7  12   1       10.55       10.38      4.69 o 
   8  12   1        4.68        3.95      4.94 o 
   9  12   1       13.89       10.13      5.68 o 
  -8  13   1        5.44        3.95      5.68 o 
  -7  13   1       20.58       14.82      5.19 o 
  -6  13   1       26.86       33.85      5.19 o 
  -5  13   1       34.52       40.03      5.19 o 
  -4  13   1        4.61       10.13      3.95 o 
  -3  13   1       35.77       38.30      4.94 o 
  -2  13   1        8.08        7.16      3.71 o 
  -1  13   1       31.42       33.85      4.20 o 
   0  13   1        2.02       -2.72      2.96 o 
   1  13   1       29.01       23.23      4.20 o 
   2  13   1        8.26        8.40      3.71 o 
   3  13   1       33.94       25.70      4.94 o 
   4  13   1        5.00       -2.47      4.20 o 
   5  13   1       35.29       39.29      4.94 o 
   6  13   1       27.33       34.10      5.44 o 
   7  13   1       21.03       18.78      5.19 o 
   8  13   1        5.65        2.96      5.68 o 
  -7  14   1       34.71       42.99      6.18 o 
  -6  14   1       10.50        9.88      4.94 o 
  -5  14   1       50.28       49.91      5.68 o 
  -4  14   1        9.68        9.88      4.69 o 
  -3  14   1       60.20       38.30      5.44 o 
  -2  14   1       59.84       69.93      5.44 o 
  -1  14   1       40.72       34.10      4.69 o 
   0  14   1       21.70       36.82      5.19 o 
   1  14   1       41.04       18.78      4.94 o 
   2  14   1       61.07       68.44      5.68 o 
   3  14   1       60.49       49.91      5.19 o 
   4  14   1        9.58       12.35      4.69 o 
   5  14   1       50.00       43.98      5.93 o 
   6  14   1       10.21        2.47      5.19 o 
   7  14   1       34.23       39.28      6.42 o 
  -6  15   1       14.52       14.08      5.93 o 
  -5  15   1        0.06       -2.96      4.69 o 
  -4  15   1        6.54        4.45      4.69 o 
  -3  15   1       22.73       19.02      5.44 o 
  -2  15   1       74.69       87.97      6.18 o 
  -1  15   1       22.84       25.45      4.69 o 
   0  15   1       87.56       95.71      4.53 o 
   1  15   1       23.25       20.51      4.94 o 
   2  15   1       75.29       86.73      6.18 o 
   3  15   1       23.21       25.70      5.44 o 
   4  15   1        6.82        4.45      5.19 o 
   5  15   1        0.06        3.46      4.94 o 
   6  15   1       14.07       20.01      5.68 o 
  -5  16   1       18.40       38.54      5.68 o 
  -4  16   1       18.09       25.45      5.44 o 
  -3  16   1       13.50       18.78      5.44 o 
  -2  16   1       31.69       26.19      5.68 o 
  -1  16   1       36.85       37.06      5.68 o 
   0  16   1        7.16        6.78      4.20 o 
   1  16   1       37.02       41.51      5.93 o 
   2  16   1       30.74       23.97      5.68 o 
   3  16   1       13.81       16.80      5.19 o 
   4  16   1       17.46       20.75      5.44 o 
   5  16   1       18.73       18.28      5.93 o 
  -3  17   1       12.92       10.38      5.44 o 
  -2  17   1        6.86       14.58      5.44 o 
  -1  17   1       21.58       25.45      5.68 o 
   0  17   1       19.00       22.27      4.10 o 
   1  17   1       21.45       28.66      5.93 o 
   2  17   1        7.07       14.58      5.44 o 
   3  17   1       12.82       17.54      5.68 o 
   0   0   2      198.66      111.38      2.85 o 
   1   0   2      904.81     1284.32     13.33 o 
   2   0   2      547.50      501.25      9.80 o 
   3   0   2     2498.85     2723.05     32.27 o 
   4   0   2      475.93      492.38      9.19 o 
   5   0   2     1245.67     1502.82     17.28 o 
   6   0   2      163.34      152.51      3.15 o 
   7   0   2      267.41      325.82      7.24 o 
   8   0   2      105.85      113.88      5.81 o 
   9   0   2      101.68      102.88      3.75 o 
  10   0   2       91.94       93.53      8.28 o 
  11   0   2        9.07       10.38      3.49 o 
  12   0   2        7.23       13.99      7.41 o 
 -12   1   2       56.01       47.93      6.42 o 
 -11   1   2       24.94       23.22      4.94 o 
 -10   1   2        2.24       -2.22      4.20 o 
  -9   1   2       15.06       13.59      3.95 o 
  -8   1   2       61.67       59.55      4.45 o 
  -7   1   2      292.51      292.98      9.15 o 
  -6   1   2      107.91       91.19      3.71 o 
  -5   1   2       13.42       14.58      2.22 o 
  -4   1   2      223.67      207.96      6.18 o 
  -3   1   2      449.18      509.09     11.64 o 
  -2   1   2     2334.57     2496.66     21.07 o 
  -1   1   2     1426.83     1273.05     13.01 o 
   0   1   2    12992.52    12148.63   1607.33 o 
   1   1   2     1439.78     1234.66     12.76 o 
   2   1   2     2311.89     2408.02     20.82 o 
   3   1   2      446.19      537.81     11.89 o 
   4   1   2      213.44      194.60      5.69 o 
   5   1   2       12.78       20.01      2.22 o 
   6   1   2      101.21       86.00      3.95 o 
   7   1   2      299.19      294.96      8.90 o 
   8   1   2       58.38       62.76      4.45 o 
   9   1   2       16.25       24.21      3.71 o 
  10   1   2        1.79        3.71      4.20 o 
  11   1   2       24.55       24.95      4.45 o 
  12   1   2       55.61       47.19      6.18 o 
 -12   2   2        2.65       -4.69      5.44 o 
 -11   2   2        1.45       -4.45      4.45 o 
 -10   2   2       33.62       30.88      4.69 o 
  -9   2   2      375.21      367.40     11.37 o 
  -8   2   2      367.26      367.67     10.88 o 
  -7   2   2      347.08      369.42     11.62 o 
  -6   2   2      333.95      326.42      9.15 o 
  -5   2   2      353.11      315.85      9.40 o 
  -4   2   2      210.93      213.39      6.18 o 
  -3   2   2       97.86       98.87      3.21 o 
  -2   2   2     2889.63     3017.13     24.62 o 
  -1   2   2     1771.79     1841.99     17.02 o 
   0   2   2      751.90      650.53      7.03 o 
   1   2   2     1768.14     1790.89     16.77 o 
   2   2   2     2894.10     2959.17     24.37 o 
   3   2   2       95.54      101.59      2.97 o 
   4   2   2      211.25      219.32      6.68 o 
   5   2   2      353.78      313.13      9.40 o 
   6   2   2      330.42      333.34      9.89 o 
   7   2   2      342.46      346.67     10.39 o 
   8   2   2      366.64      385.72     11.87 o 
   9   2   2      370.72      378.28     11.37 o 
  10   2   2       33.85       28.41      4.45 o 
  11   2   2        1.25       -1.73      4.45 o 
  12   2   2        2.18        3.95      4.94 o 
 -12   3   2       15.80       17.54      5.44 o 
 -11   3   2        3.67       -0.25      4.45 o 
 -10   3   2       31.15       29.40      4.69 o 
  -9   3   2      103.06      105.52      5.68 o 
  -8   3   2       48.68       60.54      4.69 o 
  -7   3   2      438.29      442.45     12.86 o 
  -6   3   2      550.65      593.82     16.08 o 
  -5   3   2      571.84      527.90     13.86 o 
  -4   3   2      944.77     1064.22     19.83 o 
  -3   3   2      727.69      654.02     14.37 o 
  -2   3   2     1178.77     1277.32     17.40 o 
  -1   3   2     2021.59     2313.72     21.25 o 
   0   3   2     4676.74     5150.55    171.97 o 
   1   3   2     2013.68     2207.10     20.75 o 
   2   3   2     1177.99     1270.85     17.40 o 
   3   3   2      746.45      648.37     14.13 o 
   4   3   2      916.33     1010.57     19.09 o 
   5   3   2      582.62      516.78     13.86 o 
   6   3   2      533.41      586.12     15.83 o 
   7   3   2      431.97      468.16     13.85 o 
   8   3   2       45.78       65.23      4.45 o 
   9   3   2       99.77      104.28      5.68 o 
  10   3   2       31.23       24.21      4.94 o 
  11   3   2        3.70        3.46      4.45 o 
  12   3   2       16.19       22.48      5.68 o 
 -12   4   2        8.49        7.66      5.44 o 
 -11   4   2       51.04       53.37      5.44 o 
 -10   4   2       43.04       34.10      4.94 o 
  -9   4   2      208.19      178.45      6.67 o 
  -8   4   2      117.65      106.76      5.19 o 
  -7   4   2      520.08      540.47     17.07 o 
  -6   4   2      374.20      380.84     11.13 o 
  -5   4   2     1112.81     1040.51     22.31 o 
  -4   4   2      702.52      767.43     17.83 o 
  -3   4   2      987.12      983.32     18.10 o 
  -2   4   2      134.27      173.54      4.94 o 
  -1   4   2      811.84      759.55     13.89 o 
   0   4   2      455.81      434.22      7.27 o 
   1   4   2      797.62      732.71     13.64 o 
   2   4   2      124.55      182.19      5.69 o 
   3   4   2      964.58      925.21     17.61 o 
   4   4   2      690.15      774.09     17.83 o 
   5   4   2     1100.60      962.40     21.56 o 
   6   4   2      373.55      369.46     11.13 o 
   7   4   2      521.49      562.98     17.07 o 
   8   4   2      120.74      113.68      5.44 o 
   9   4   2      210.71      194.52      6.67 o 
  10   4   2       44.28       48.92      4.94 o 
  11   4   2       51.69       40.52      5.68 o 
  12   4   2        8.41       14.82      5.19 o 
 -12   5   2       22.59       15.07      5.93 o 
 -11   5   2        3.66        6.42      4.94 o 
 -10   5   2        0.21       -2.72      4.20 o 
  -9   5   2       16.31       19.77      4.20 o 
  -8   5   2       88.62      105.76      5.19 o 
  -7   5   2       58.95       53.62      4.45 o 
  -6   5   2      463.56      497.16     14.10 o 
  -5   5   2       49.30       36.08      3.21 o 
  -4   5   2     1465.76     1652.84     27.05 o 
  -3   5   2      437.84      348.14     10.89 o 
  -2   5   2     1163.37     1077.82     18.86 o 
  -1   5   2     1103.31     1009.45     17.37 o 
   0   5   2      256.74      308.45     12.61 o 
   1   5   2     1091.39      955.05     16.88 o 
   2   5   2     1172.34      997.69     18.12 o 
   3   5   2      428.03      357.53     10.64 o 
   4   5   2     1463.85     1556.79     26.31 o 
   5   5   2       46.92       35.09      3.21 o 
   6   5   2      460.26      517.44     15.83 o 
   7   5   2       58.54       61.28      4.45 o 
   8   5   2       86.56       96.37      4.94 o 
   9   5   2       16.94       17.05      4.20 o 
  10   5   2        0.19        2.47      3.95 o 
  11   5   2        4.12        5.68      4.94 o 
  12   5   2       23.38       28.66      5.93 o 
 -12   6   2        1.74        6.92      5.44 o 
 -11   6   2        6.63       19.52      4.94 o 
 -10   6   2       19.88       24.46      4.45 o 
  -9   6   2        6.00       11.86      3.95 o 
  -8   6   2       48.35       51.89      4.69 o 
  -7   6   2       37.84       49.91      4.20 o 
  -6   6   2      285.30      262.55      8.41 o 
  -5   6   2      271.98      299.65      9.15 o 
  -4   6   2      413.23      410.11     11.63 o 
  -3   6   2     1263.58     1270.70     23.81 o 
  -2   6   2       13.14       11.86      2.22 o 
  -1   6   2      487.10      501.93     13.86 o 
   0   6   2      301.14      265.99     12.00 o 
   1   6   2      477.07      527.65     13.86 o 
   2   6   2       13.61       10.38      2.22 o 
   3   6   2     1252.18     1255.52     23.56 o 
   4   6   2      411.99      397.49     12.61 o 
   5   6   2      269.26      274.92      8.41 o 
   6   6   2      281.99      250.19      7.91 o 
   7   6   2       36.42       41.02      4.20 o 
   8   6   2       46.79       42.99      4.45 o 
   9   6   2        5.47        2.96      4.20 o 
  10   6   2       19.56       22.24      4.69 o 
  11   6   2        7.05       11.12      5.19 o 
  12   6   2        1.50        3.21      5.19 o 
 -11   7   2       11.29       18.04      5.19 o 
 -10   7   2        6.06       12.35      4.45 o 
  -9   7   2       77.29       76.85      5.93 o 
  -8   7   2      253.90      270.42      7.91 o 
  -7   7   2      212.87      231.84      7.66 o 
  -6   7   2      674.73      690.83     19.79 o 
  -5   7   2      137.60       98.12      4.70 o 
  -4   7   2      116.99      140.13      4.70 o 
  -3   7   2      408.71      377.45     11.63 o 
  -2   7   2       44.22       31.88      2.72 o 
  -1   7   2      112.17       82.05      3.21 o 
   0   7   2       59.50       82.45      3.71 o 
   1   7   2      107.55       77.11      3.21 o 
   2   7   2       47.94       30.64      2.72 o 
   3   7   2      398.06      380.66     11.13 o 
   4   7   2      112.70      130.49      4.70 o 
   5   7   2      131.81      106.02      4.45 o 
   6   7   2      669.20      692.30     19.55 o 
   7   7   2      213.91      237.78      6.92 o 
   8   7   2      252.43      269.43      7.91 o 
   9   7   2       78.62       84.26      5.93 o 
  10   7   2        6.35       -4.69      4.69 o 
  11   7   2       11.49       18.78      5.44 o 
 -11   8   2       26.13       43.73      5.68 o 
 -10   8   2       10.00       13.59      5.19 o 
  -9   8   2       54.72       62.27      5.68 o 
  -8   8   2       43.13       44.97      5.19 o 
  -7   8   2       29.97       39.78      4.45 o 
  -6   8   2       16.32       13.09      3.71 o 
  -5   8   2       21.23       19.02      3.46 o 
  -4   8   2      330.28      314.51      8.65 o 
  -3   8   2      162.42      149.04      4.70 o 
  -2   8   2      378.72      334.62      9.89 o 
  -1   8   2      423.58      440.55     13.36 o 
   0   8   2      248.90      191.03      4.20 o 
   1   8   2      431.35      412.60     11.63 o 
   2   8   2      381.66      325.23      9.89 o 
   3   8   2      165.52      166.84      5.19 o 
   4   8   2      337.46      306.11      9.40 o 
   5   8   2       19.20       19.27      3.46 o 
   6   8   2       17.74       14.58      3.46 o 
   7   8   2       31.69       56.09      4.45 o 
   8   8   2       41.78       64.24      4.94 o 
   9   8   2       55.30       61.52      5.68 o 
  10   8   2       10.25       15.81      4.94 o 
  11   8   2       25.56       34.84      5.93 o 
 -10   9   2       10.76       -3.95      5.44 o 
  -9   9   2       35.05       39.04      5.44 o 
  -8   9   2       25.78       23.47      4.94 o 
  -7   9   2       48.56       50.90      4.69 o 
  -6   9   2      189.56      217.50      6.67 o 
  -5   9   2      104.67      128.99      5.44 o 
  -4   9   2      178.80      181.66      5.93 o 
  -3   9   2      147.39      139.14      5.19 o 
  -2   9   2        7.65        6.42      3.21 o 
  -1   9   2       39.70       32.12      3.46 o 
   0   9   2       27.04       41.52      5.07 o 
   1   9   2       40.49       33.11      3.21 o 
   2   9   2        7.51        8.89      2.96 o 
   3   9   2      149.79      144.09      5.19 o 
   4   9   2      177.87      167.33      5.68 o 
   5   9   2      105.57      121.58      5.19 o 
   6   9   2      189.18      197.48      6.43 o 
   7   9   2       48.47       50.16      4.69 o 
   8   9   2       25.92       22.24      4.69 o 
   9   9   2       34.95       42.99      5.19 o 
  10   9   2       11.21       10.87      5.44 o 
 -10  10   2        4.73       -1.24      5.68 o 
  -9  10   2        4.37        3.21      5.19 o 
  -8  10   2       13.41       23.72      4.69 o 
  -7  10   2        0.05        2.72      3.95 o 
  -6  10   2        2.48       -3.95      3.95 o 
  -5  10   2       38.02       42.00      4.45 o 
  -4  10   2      148.42      122.09      5.19 o 
  -3  10   2      347.06      415.63     12.86 o 
  -2  10   2      281.55      311.00      8.90 o 
  -1  10   2      250.82      312.96      8.90 o 
   0  10   2      134.74      205.68      9.64 o 
   1  10   2      248.05      289.23      7.91 o 
   2  10   2      281.53      328.06      9.64 o 
   3  10   2      344.47      412.17     12.12 o 
   4  10   2      147.36      106.52      5.19 o 
   5  10   2       37.93       33.60      3.95 o 
   6  10   2        2.78        1.24      3.71 o 
   7  10   2        0.05       -1.48      4.20 o 
   8  10   2       14.11       19.52      4.69 o 
   9  10   2        4.78        8.40      4.69 o 
  10  10   2        4.96        7.16      5.19 o 
  -9  11   2        4.04        3.71      4.94 o 
  -8  11   2       30.77       40.52      5.68 o 
  -7  11   2       40.56       37.56      5.19 o 
  -6  11   2      108.88      116.14      6.18 o 
  -5  11   2       59.35       55.10      4.69 o 
  -4  11   2        5.45       11.61      3.71 o 
  -3  11   2       60.20       63.50      4.69 o 
  -2  11   2        7.98       12.35      3.46 o 
  -1  11   2      346.24      391.14     11.87 o 
   0  11   2        2.58        2.35      3.58 o 
   1  11   2      345.39      370.87     10.88 o 
   2  11   2        8.64       10.13      3.46 o 
   3  11   2       58.51       58.31      4.45 o 
   4  11   2        5.57       -0.49      3.71 o 
   5  11   2       58.62       50.16      4.69 o 
   6  11   2      109.70      108.23      6.42 o 
   7  11   2       40.58       38.54      4.94 o 
   8  11   2       31.56       46.20      5.68 o 
   9  11   2        4.13        8.15      5.19 o 
  -9  12   2        6.05       11.61      5.68 o 
  -8  12   2       30.41       36.81      5.93 o 
  -7  12   2        1.74        3.71      4.45 o 
  -6  12   2        3.83        3.71      4.45 o 
  -5  12   2       18.93       42.99      4.69 o 
  -4  12   2      110.01      123.80      5.93 o 
  -3  12   2        8.96        5.68      3.71 o 
  -2  12   2       75.69       86.73      4.94 o 
  -1  12   2       94.56       92.42      4.94 o 
   0  12   2        1.17       -2.27      2.27 o 
   1  12   2       95.86       90.44      4.94 o 
   2  12   2       78.05       92.17      5.19 o 
   3  12   2        9.17        1.48      3.71 o 
   4  12   2      113.09      124.30      5.93 o 
   5  12   2       18.14       30.39      4.69 o 
   6  12   2        4.20        5.93      4.20 o 
   7  12   2        1.66        1.24      4.69 o 
   8  12   2       30.18       24.21      5.68 o 
   9  12   2        5.83        2.22      5.68 o 
  -8  13   2        2.36       -2.47      5.44 o 
  -7  13   2       37.04       49.91      5.68 o 
  -6  13   2       13.96        8.15      4.69 o 
  -5  13   2       34.63       33.60      4.94 o 
  -4  13   2       15.96        9.88      4.45 o 
  -3  13   2        0.24       -2.72      3.95 o 
  -2  13   2       30.41       33.85      4.45 o 
  -1  13   2       39.09       38.30      4.45 o 
   0  13   2       24.50       28.07      2.62 o 
   1  13   2       38.94       39.04      4.69 o 
   2  13   2       31.30       37.06      4.69 o 
   3  13   2        0.19       -1.73      4.20 o 
   4  13   2       16.27       16.80      4.45 o 
   5  13   2       35.20       44.72      5.44 o 
   6  13   2       13.97        6.92      4.69 o 
   7  13   2       37.79       50.90      5.93 o 
   8  13   2        2.58       -2.47      5.68 o 
  -7  14   2       14.17        7.41      6.18 o 
  -6  14   2        4.73        8.89      4.69 o 
  -5  14   2       30.17       32.86      5.44 o 
  -4  14   2       23.22       20.51      5.19 o 
  -3  14   2       37.71       30.64      4.94 o 
  -2  14   2       81.69       87.97      6.42 o 
  -1  14   2       26.51       18.28      4.69 o 
   0  14   2       90.14      120.86      7.29 o 
   1  14   2       25.63       20.01      4.45 o 
   2  14   2       82.16       85.25      6.18 o 
   3  14   2       36.37       27.43      5.19 o 
   4  14   2       23.65       28.91      4.94 o 
   5  14   2       29.65       31.87      5.44 o 
   6  14   2        4.86       -3.95      4.94 o 
   7  14   2       13.90       22.48      5.93 o 
  -6  15   2        0.24        3.46      4.69 o 
  -5  15   2       24.02       14.08      6.18 o 
  -4  15   2       11.50       11.37      4.94 o 
  -3  15   2       25.29       26.93      5.44 o 
  -2  15   2       25.43       26.68      5.19 o 
  -1  15   2       10.35       21.25      4.69 o 
   0  15   2       14.13       13.28      3.31 o 
   1  15   2       10.92       14.08      4.94 o 
   2  15   2       24.98       24.46      5.19 o 
   3  15   2       26.18       27.43      5.44 o 
   4  15   2       11.15        2.72      5.19 o 
   5  15   2       24.48       23.97      5.44 o 
   6  15   2        0.21        1.24      4.94 o 
  -5  16   2        0.60       -2.72      5.68 o 
  -4  16   2        3.86       -0.74      5.19 o 
  -3  16   2        5.55       -5.44      5.44 o 
  -2  16   2       17.51       13.59      4.94 o 
  -1  16   2        4.52        5.68      4.69 o 
   0  16   2       25.01       16.18      3.40 o 
   1  16   2        4.54       -4.94      4.94 o 
   2  16   2       17.04        4.69      5.19 o 
   3  16   2        5.62        5.68      4.69 o 
   4  16   2        3.69       -2.22      5.19 o 
   5  16   2        0.58        1.24      5.19 o 
  -2  17   2        4.21        7.66      5.68 o 
  -1  17   2        5.18        4.94      5.19 o 
   0  17   2        3.17        1.36      5.31 o 
   1  17   2        5.18        7.66      4.94 o 
   2  17   2        4.39        6.18      5.19 o 
   1   0   3     1826.67     1633.78     11.76 o 
   3   0   3      667.15      726.09     13.13 o 
   4   0   3       14.22        6.06      1.40 o 
   5   0   3       12.54       24.46      1.75 o 
   6   0   3      344.07      328.30     10.39 o 
   7   0   3       45.36       55.85      2.80 o 
   8   0   3      801.55      793.42     15.14 o 
   9   0   3        1.67       -0.78      2.53 o 
  10   0   3      122.40      128.96      4.63 o 
  11   0   3       22.45       19.03      3.48 o 
  12   0   3        1.07        4.15      3.40 o 
 -12   1   3        9.39        8.65      5.44 o 
 -11   1   3       29.67       26.93      5.44 o 
 -10   1   3        4.87        1.73      4.20 o 
  -9   1   3        6.97        5.93      3.95 o 
  -8   1   3       30.88       26.68      3.71 o 
  -7   1   3        8.23       11.61      3.46 o 
  -6   1   3       93.75       84.27      3.71 o 
  -5   1   3       32.67       54.61      2.97 o 
  -4   1   3       67.71       65.73      2.72 o 
  -3   1   3      363.63      357.84     10.39 o 
  -2   1   3     7708.89     7848.72     41.19 o 
  -1   1   3      240.25      363.27      8.41 o 
   0   1   3    34210.51    28648.87   4694.09 o 
   1   1   3      243.08      346.21      8.66 o 
   2   1   3     7725.04     7632.84     40.42 o 
   3   1   3      369.41      377.15     10.64 o 
   4   1   3       67.50       67.71      2.72 o 
   5   1   3       35.17       58.81      2.97 o 
   6   1   3       94.08       84.76      3.71 o 
   7   1   3        9.12       18.53      3.21 o 
   8   1   3       30.98       23.47      3.71 o 
   9   1   3        7.53        4.20      3.95 o 
  10   1   3        4.47        4.69      3.95 o 
  11   1   3       29.06       29.65      5.19 o 
  12   1   3        9.56       19.27      5.19 o 
 -12   2   3       16.05        8.40      5.93 o 
 -11   2   3        8.85        6.67      4.69 o 
 -10   2   3        8.93        6.18      4.45 o 
  -9   2   3      101.11      113.92      5.93 o 
  -8   2   3       73.38       89.70      4.69 o 
  -7   2   3      214.94      241.50      7.42 o 
  -6   2   3       50.53       61.28      3.71 o 
  -5   2   3     1565.59     1629.46     26.81 o 
  -4   2   3      776.12      877.28     17.84 o 
  -3   2   3     2523.39     2545.58     27.22 o 
  -2   2   3      826.63      973.34     15.38 o 
  -1   2   3      121.48      130.05      3.96 o 
   0   2   3      569.75      561.07      7.45 o 
   1   2   3      132.17      130.80      3.96 o 
   2   2   3      818.81      945.01     15.13 o 
   3   2   3     2567.23     2490.35     26.97 o 
   4   2   3      773.22      804.93     17.34 o 
   5   2   3     1586.70     1704.79     27.31 o 
   6   2   3       49.30       61.28      3.46 o 
   7   2   3      209.63      257.81      8.65 o 
   8   2   3       73.41       75.12      4.69 o 
   9   2   3       96.64      109.22      5.68 o 
  10   2   3        9.25        4.20      4.20 o 
  11   2   3        8.56        5.93      4.94 o 
  12   2   3       16.33       18.04      5.44 o 
 -12   3   3       19.20       20.01      5.68 o 
 -11   3   3       22.84       22.24      5.68 o 
 -10   3   3       11.16       12.85      4.20 o 
  -9   3   3       66.41       80.80      4.94 o 
  -8   3   3      307.60      292.21      8.90 o 
  -7   3   3      124.42      129.25      5.19 o 
  -6   3   3       44.15       54.85      3.71 o 
  -5   3   3       33.08       20.76      2.47 o 
  -4   3   3      158.01      160.18      4.45 o 
  -3   3   3      262.88      303.96      9.15 o 
  -2   3   3      872.17      749.87     14.39 o 
  -1   3   3      817.96      927.70     14.64 o 
   0   3   3     1883.82     1968.45     46.30 o 
   1   3   3      824.45      918.30     14.89 o 
   2   3   3      891.12      749.94     14.39 o 
   3   3   3      266.08      315.58      9.15 o 
   4   3   3      149.85      150.04      4.70 o 
   5   3   3       30.41       14.33      2.47 o 
   6   3   3       44.87       55.35      3.71 o 
   7   3   3      121.16      134.19      4.94 o 
   8   3   3      313.78      282.82      8.16 o 
   9   3   3       64.03       68.20      4.94 o 
  10   3   3       11.79        7.91      4.45 o 
  11   3   3       22.34       15.81      4.94 o 
  12   3   3       18.76       31.38      5.68 o 
 -12   4   3       37.80       38.30      6.18 o 
 -11   4   3        2.36        0.25      4.45 o 
 -10   4   3      103.18       84.76      5.93 o 
  -9   4   3        1.13        7.91      3.71 o 
  -8   4   3      182.37      156.70      5.93 o 
  -7   4   3       64.55       69.43      4.69 o 
  -6   4   3        2.97        7.16      2.96 o 
  -5   4   3      281.65      331.82      9.64 o 
  -4   4   3      133.64      120.12      3.71 o 
  -3   4   3       21.76       28.17      2.47 o 
  -2   4   3      494.13      555.53     13.37 o 
  -1   4   3       69.48       96.88      2.72 o 
   0   4   3     4795.06     4796.49    126.89 o 
   1   4   3       71.86       97.13      2.97 o 
   2   4   3      488.64      535.22     12.87 o 
   3   4   3       20.05       25.45      2.22 o 
   4   4   3      138.58      131.25      4.20 o 
   5   4   3      278.51      329.34     10.14 o 
   6   4   3        3.37        9.39      2.96 o 
   7   4   3       64.93       82.04      4.69 o 
   8   4   3      183.39      168.56      6.18 o 
   9   4   3        1.31        3.71      3.71 o 
  10   4   3      103.70      106.26      6.18 o 
  11   4   3        2.20        0.99      4.69 o 
  12   4   3       36.53       42.00      5.93 o 
 -12   5   3        2.11        2.22      5.44 o 
 -11   5   3       57.08       56.34      6.18 o 
 -10   5   3        6.40        6.67      4.20 o 
  -9   5   3        6.38       10.13      3.95 o 
  -8   5   3       93.46       90.69      5.44 o 
  -7   5   3       14.24       15.81      3.71 o 
  -6   5   3      623.25      613.13     18.31 o 
  -5   5   3      174.65      179.20      4.94 o 
  -4   5   3      387.36      376.46     10.88 o 
  -3   5   3      332.82      435.06     12.12 o 
  -2   5   3      741.16      703.30     15.85 o 
  -1   5   3      107.71       65.99      2.72 o 
   0   5   3     2088.35     2145.67     39.61 o 
   1   5   3      108.42       67.97      2.72 o 
   2   5   3      738.10      711.72     15.85 o 
   3   5   3      330.96      398.70     11.38 o 
   4   5   3      395.14      367.07     10.88 o 
   5   5   3      172.27      173.52      5.19 o 
   6   5   3      633.21      646.30     18.06 o 
   7   5   3       13.42       17.54      3.71 o 
   8   5   3       96.89       98.84      5.19 o 
   9   5   3        6.11        4.69      4.20 o 
  10   5   3        6.65        9.14      4.20 o 
  11   5   3       57.44       75.61      6.18 o 
  12   5   3        1.86        6.42      5.19 o 
 -11   6   3       32.75       35.83      5.93 o 
 -10   6   3        5.38       -4.45      4.45 o 
  -9   6   3       61.91       77.83      5.93 o 
  -8   6   3       96.38      101.31      5.44 o 
  -7   6   3       97.04       58.07      4.70 o 
  -6   6   3      219.89      232.35      7.17 o 
  -5   6   3       19.48       28.66      3.46 o 
  -4   6   3       57.27       60.29      3.46 o 
  -3   6   3      858.52      829.05     19.82 o 
  -2   6   3      923.33      873.75     19.08 o 
  -1   6   3     1358.48     1320.24     22.59 o 
   0   6   3      104.41       89.57      2.97 o 
   1   6   3     1369.54     1341.14     22.34 o 
   2   6   3      914.14      809.30     18.83 o 
   3   6   3      873.91      850.14     20.06 o 
   4   6   3       55.21       62.52      3.46 o 
   5   6   3       18.89       28.91      3.46 o 
   6   6   3      222.83      225.68      6.92 o 
   7   6   3       92.21       55.11      4.45 o 
   8   6   3       96.97      102.30      5.44 o 
   9   6   3       59.21       60.29      5.44 o 
  10   6   3        5.00        5.68      4.20 o 
  11   6   3       32.46       39.53      5.68 o 
 -11   7   3       86.29       89.20      6.92 o 
 -10   7   3        0.53        3.71      4.69 o 
  -9   7   3       56.08       57.32      5.44 o 
  -8   7   3       12.08       16.06      3.95 o 
  -7   7   3       63.56       62.51      4.69 o 
  -6   7   3       43.84       32.86      3.95 o 
  -5   7   3      196.08      225.92      6.92 o 
  -4   7   3       74.03       77.10      3.95 o 
  -3   7   3       89.51       85.50      3.71 o 
  -2   7   3      141.39      123.09      3.95 o 
  -1   7   3       31.64       48.68      2.97 o 
   0   7   3        0.02        0.30      1.54 o 
   1   7   3       32.20       52.63      2.97 o 
   2   7   3      144.18      123.09      3.95 o 
   3   7   3       91.02       83.03      3.71 o 
   4   7   3       72.12       74.63      3.95 o 
   5   7   3      193.43      202.44      5.93 o 
   6   7   3       42.85       28.41      3.95 o 
   7   7   3       61.95       54.36      4.69 o 
   8   7   3       12.33       14.33      3.71 o 
   9   7   3       57.47       54.36      5.44 o 
  10   7   3        0.51       -1.48      4.45 o 
  11   7   3       86.13       81.54      7.17 o 
 -11   8   3        5.25       17.29      5.44 o 
 -10   8   3       24.05       26.93      5.44 o 
  -9   8   3        9.52        2.22      4.69 o 
  -8   8   3        7.20        1.98      4.45 o 
  -7   8   3       45.37       65.97      4.69 o 
  -6   8   3       38.26       35.33      4.20 o 
  -5   8   3      171.48      179.93      5.93 o 
  -4   8   3       70.89       52.39      4.20 o 
  -3   8   3       81.10       92.17      4.20 o 
  -2   8   3      218.30      216.80      6.18 o 
  -1   8   3      168.13      197.99      5.93 o 
   0   8   3      445.62      504.80     10.15 o 
   1   8   3      172.67      193.54      5.44 o 
   2   8   3      216.05      224.21      6.67 o 
   3   8   3       81.95       85.75      4.20 o 
   4   8   3       70.50       52.39      4.20 o 
   5   8   3      167.36      185.86      5.68 o 
   6   8   3       38.85       41.51      4.20 o 
   7   8   3       43.26       55.84      4.69 o 
   8   8   3        7.66        9.39      4.20 o 
   9   8   3        8.81        7.66      4.45 o 
  10   8   3       24.33       23.22      5.44 o 
  11   8   3        4.92        4.94      5.44 o 
 -10   9   3       14.71       18.78      5.44 o 
  -9   9   3        3.92        3.71      4.69 o 
  -8   9   3       92.93       88.71      6.18 o 
  -7   9   3       52.50       47.69      5.19 o 
  -6   9   3      172.48      159.16      6.18 o 
  -5   9   3      144.02      149.27      5.68 o 
  -4   9   3       74.49       85.50      4.69 o 
  -3   9   3      383.98      399.12     11.87 o 
  -2   9   3      106.68      147.29      5.19 o 
  -1   9   3      244.58      229.41      6.67 o 
   0   9   3      223.45      247.28      8.90 o 
   1   9   3      242.07      222.49      7.17 o 
   2   9   3      105.10      139.13      4.94 o 
   3   9   3      381.03      364.00     10.39 o 
   4   9   3       73.84       85.00      4.69 o 
   5   9   3      143.15      145.56      5.68 o 
   6   9   3      172.08      158.42      6.18 o 
   7   9   3       52.21       52.88      4.94 o 
   8   9   3       92.38       94.39      5.93 o 
   9   9   3        3.94       10.62      4.45 o 
  10   9   3       14.47       20.51      5.19 o 
 -10  10   3       18.66       15.57      5.68 o 
  -9  10   3       51.73       56.83      6.18 o 
  -8  10   3       48.84       58.56      5.68 o 
  -7  10   3        2.87        6.67      4.20 o 
  -6  10   3       56.16       60.54      4.94 o 
  -5  10   3       34.99       53.12      4.20 o 
  -4  10   3      173.55      172.51      5.93 o 
  -3  10   3      239.40      307.01      8.90 o 
  -2  10   3       39.85       37.06      3.71 o 
  -1  10   3      388.17      415.93     11.87 o 
   0  10   3       29.43       43.76      2.80 o 
   1  10   3      387.65      409.25     11.87 o 
   2  10   3       41.47       34.10      3.95 o 
   3  10   3      236.10      282.04      7.66 o 
   4  10   3      177.14      177.46      6.18 o 
   5  10   3       32.85       43.49      4.20 o 
   6  10   3       58.27       56.58      4.94 o 
   7  10   3        3.31        0.00      4.20 o 
   8  10   3       49.72       47.93      5.68 o 
   9  10   3       52.37       46.45      5.93 o 
  10  10   3       18.82       14.08      6.18 o 
  -9  11   3        2.46        2.96      5.19 o 
  -8  11   3       12.26       20.01      4.94 o 
  -7  11   3       19.25       19.02      4.69 o 
  -6  11   3        2.78        0.99      4.20 o 
  -5  11   3       83.31       74.13      5.44 o 
  -4  11   3       30.97       27.67      3.95 o 
  -3  11   3        0.39       -1.98      3.46 o 
  -2  11   3       23.97       21.25      3.71 o 
  -1  11   3       32.14       29.90      3.95 o 
   0  11   3        0.16       -3.32      3.71 o 
   1  11   3       33.08       23.97      3.95 o 
   2  11   3       23.53       14.82      3.71 o 
   3  11   3        0.33        0.25      3.21 o 
   4  11   3       30.54       27.43      3.95 o 
   5  11   3       82.44       83.52      5.19 o 
   6  11   3        2.77        0.74      4.20 o 
   7  11   3       19.44       21.74      4.69 o 
   8  11   3       12.39       19.77      4.94 o 
   9  11   3        2.79        5.19      4.94 o 
  -9  12   3       28.65       32.61      6.18 o 
  -8  12   3        2.31       -0.99      5.44 o 
  -7  12   3       25.95       26.44      4.94 o 
  -6  12   3       23.76       21.50      4.69 o 
  -5  12   3       41.04       39.53      4.94 o 
  -4  12   3       19.59       15.07      4.45 o 
  -3  12   3       89.38       78.83      5.19 o 
  -2  12   3       69.26       60.79      4.94 o 
  -1  12   3       62.69       67.46      4.69 o 
   0  12   3        2.63       -1.42      2.35 o 
   1  12   3       62.58       59.55      4.45 o 
   2  12   3       69.52       71.66      4.69 o 
   3  12   3       89.74       78.58      5.19 o 
   4  12   3       19.69       12.35      4.45 o 
   5  12   3       41.18       36.07      4.94 o 
   6  12   3       23.22       26.19      4.45 o 
   7  12   3       25.73       25.45      5.19 o 
   8  12   3        2.14       -1.48      5.19 o 
   9  12   3       28.97       33.35      6.18 o 
  -8  13   3       24.56       22.48      6.18 o 
  -7  13   3        0.96        0.25      5.19 o 
  -6  13   3       40.69       37.06      5.44 o 
  -5  13   3       25.02       29.40      4.69 o 
  -4  13   3       45.90       52.88      5.19 o 
  -3  13   3       59.61       47.44      5.19 o 
  -2  13   3       66.67       64.00      5.19 o 
  -1  13   3       21.54       21.50      3.95 o 
   0  13   3      102.71       99.08      3.84 o 
   1  13   3       20.96       32.12      3.95 o 
   2  13   3       67.73       61.77      5.19 o 
   3  13   3       58.68       59.05      5.19 o 
   4  13   3       44.58       48.67      5.44 o 
   5  13   3       24.58       18.78      5.19 o 
   6  13   3       40.17       37.06      5.44 o 
   7  13   3        0.89        8.40      4.69 o 
   8  13   3       25.03       17.79      6.18 o 
  -7  14   3        0.62        0.00      5.19 o 
  -6  14   3        5.19        8.65      4.94 o 
  -5  14   3        7.72       12.60      4.69 o 
  -4  14   3       32.74       33.60      5.44 o 
  -3  14   3       55.83       66.47      5.93 o 
  -2  14   3       47.89       53.86      5.44 o 
  -1  14   3       35.51       62.02      4.94 o 
   0  14   3       18.25       22.13      3.34 o 
   1  14   3       34.61       34.84      5.19 o 
   2  14   3       47.87       58.81      5.44 o 
   3  14   3       54.79       77.83      6.18 o 
   4  14   3       33.06       37.31      5.44 o 
   5  14   3        7.67       23.22      4.69 o 
   6  14   3        5.47        0.74      5.19 o 
   7  14   3        0.70       -5.68      5.68 o 
  -6  15   3       31.75       28.91      5.93 o 
  -5  15   3       13.05       12.60      5.44 o 
  -4  15   3       11.26        7.91      5.19 o 
  -3  15   3        3.98        3.71      4.69 o 
  -2  15   3       33.77       31.38      5.44 o 
  -1  15   3       18.24       21.25      5.44 o 
   0  15   3        0.01       -2.50      3.05 o 
   1  15   3       18.39       22.98      4.94 o 
   2  15   3       33.02       32.86      5.19 o 
   3  15   3        4.15        5.68      4.69 o 
   4  15   3       10.96       10.62      4.69 o 
   5  15   3       13.22       21.00      5.44 o 
   6  15   3       31.83       46.20      5.68 o 
  -4  16   3        1.11       -0.49      5.44 o 
  -3  16   3       15.96       11.37      5.68 o 
  -2  16   3        2.71        6.67      4.94 o 
  -1  16   3        0.50        0.74      4.45 o 
   0  16   3        2.36       -1.03      3.40 o 
   1  16   3        0.57        7.66      4.94 o 
   2  16   3        2.71        3.46      4.94 o 
   3  16   3       15.89       19.02      5.68 o 
   4  16   3        1.11       -3.21      5.68 o 
  -2  17   3        6.18        5.68      5.19 o 
  -1  17   3        1.36        0.99      5.19 o 
   0  17   3       23.48       22.65      3.93 o 
   1  17   3        1.44        6.42      4.94 o 
   2  17   3        6.16        6.42      5.19 o 
   0   0   4     1281.21     1671.97     13.02 o 
   1   0   4     9384.93     9062.36    164.66 o 
   2   0   4      398.92      496.31      8.23 o 
   3   0   4      220.10      268.22     17.80 o 
   4   0   4       46.46       49.30      2.47 o 
   5   0   4        3.63       14.24      3.46 o 
   6   0   4       26.14       11.25      1.92 o 
   7   0   4      169.30      164.53      3.84 o 
   8   0   4        2.55        6.18      2.45 o 
   9   0   4        3.88        1.24      2.62 o 
  10   0   4      121.13      117.29      4.53 o 
  11   0   4        0.07       -3.34      3.34 o 
  12   0   4       54.85       58.57      4.54 o 
 -12   1   4        8.25       14.82      4.94 o 
 -11   1   4       59.42       55.59      6.18 o 
 -10   1   4       32.20       37.80      4.94 o 
  -9   1   4      549.19      561.91     16.57 o 
  -8   1   4       70.14       67.21      4.69 o 
  -7   1   4      604.96      547.02     17.32 o 
  -6   1   4       41.86       48.18      3.46 o 
  -5   1   4      585.90      640.51     17.57 o 
  -4   1   4      620.97      648.93     16.34 o 
  -3   1   4      889.57      900.29     17.11 o 
  -2   1   4       66.75       70.43      2.47 o 
  -1   1   4     3169.70     3080.52     26.13 o 
   0   1   4      770.85      837.51      9.56 o 
   1   1   4     3174.81     3004.48     25.88 o 
   2   1   4       65.01       67.72      2.47 o 
   3   1   4      881.72      936.46     17.36 o 
   4   1   4      608.07      659.30     16.09 o 
   5   1   4      576.52      625.64     17.32 o 
   6   1   4       37.99       48.92      3.46 o 
   7   1   4      600.93      600.70     17.57 o 
   8   1   4       73.66       71.16      4.69 o 
   9   1   4      546.71      586.15     18.05 o 
  10   1   4       33.55       43.73      4.69 o 
  11   1   4       59.34       53.86      5.93 o 
  12   1   4        8.00       11.36      5.19 o 
 -12   2   4      101.47      109.71      7.17 o 
 -11   2   4        1.56        5.19      4.94 o 
 -10   2   4       74.41       74.87      5.68 o 
  -9   2   4        0.41       -3.71      3.71 o 
  -8   2   4        1.86       -1.98      3.46 o 
  -7   2   4       28.62       33.85      3.71 o 
  -6   2   4       84.03       77.35      3.95 o 
  -5   2   4       99.36       96.13      3.71 o 
  -4   2   4      195.51      178.99      5.19 o 
  -3   2   4     1098.82     1091.43     19.10 o 
  -2   2   4       76.80       52.64      2.47 o 
  -1   2   4     1433.09     1384.44     18.41 o 
   0   2   4      111.36       96.26      3.46 o 
   1   2   4     1437.13     1319.52     17.92 o 
   2   2   4       77.13       54.13      2.22 o 
   3   2   4     1102.06     1080.03     19.35 o 
   4   2   4      195.33      187.39      5.93 o 
   5   2   4      101.22       93.91      3.95 o 
   6   2   4       79.68       73.89      3.71 o 
   7   2   4       29.36       33.36      3.71 o 
   8   2   4        2.48       -1.24      3.46 o 
   9   2   4        0.49        3.71      3.71 o 
  10   2   4       77.31       77.09      5.68 o 
  11   2   4        1.69        1.24      4.45 o 
  12   2   4      102.51       97.85      7.41 o 
 -12   3   4       11.37       23.97      5.19 o 
 -11   3   4       11.88       10.87      4.94 o 
 -10   3   4        1.21        4.20      4.45 o 
  -9   3   4       42.60       36.32      4.69 o 
  -8   3   4       43.34       39.29      4.20 o 
  -7   3   4       95.11      100.58      4.94 o 
  -6   3   4      437.92      445.69     13.36 o 
  -5   3   4       14.15       14.58      2.96 o 
  -4   3   4      502.77      507.04     15.09 o 
  -3   3   4      288.06      323.49      9.89 o 
  -2   3   4       44.57       40.77      2.22 o 
  -1   3   4      469.36      506.80     11.88 o 
   0   3   4      603.42      508.64      8.41 o 
   1   3   4      461.37      481.04     11.88 o 
   2   3   4       46.89       31.63      2.22 o 
   3   3   4      281.79      293.32      8.66 o 
   4   3   4      523.15      529.35     15.59 o 
   5   3   4       14.87       16.55      2.72 o 
   6   3   4      449.77      458.07     13.36 o 
   7   3   4       97.61      102.80      4.94 o 
   8   3   4       46.35       28.91      4.20 o 
   9   3   4       44.31       34.59      4.45 o 
  10   3   4        1.44        2.47      4.20 o 
  11   3   4       12.66       14.08      4.94 o 
  12   3   4       11.03       15.81      5.68 o 
 -12   4   4       12.51        9.64      5.68 o 
 -11   4   4       25.63       34.34      5.19 o 
 -10   4   4       13.79       10.38      4.69 o 
  -9   4   4      123.14      137.89      6.43 o 
  -8   4   4       12.57        5.19      3.71 o 
  -7   4   4      301.70      306.31      9.39 o 
  -6   4   4       49.46       35.09      3.95 o 
  -5   4   4      207.95      213.33      6.67 o 
  -4   4   4      834.56      890.91     20.56 o 
  -3   4   4      675.09      657.93     16.34 o 
  -2   4   4      531.75      539.91     14.11 o 
  -1   4   4     1636.41     1722.63     23.13 o 
   0   4   4      610.68      870.37     11.56 o 
   1   4   4     1656.98     1653.13     22.63 o 
   2   4   4      535.85      534.97     14.11 o 
   3   4   4      699.23      665.91     16.59 o 
   4   4   4      830.84      797.77     19.57 o 
   5   4   4      210.89      221.00      6.43 o 
   6   4   4       47.84       40.77      3.71 o 
   7   4   4      297.18      306.06      8.65 o 
   8   4   4       11.95       12.11      3.71 o 
   9   4   4      120.48      125.78      6.18 o 
  10   4   4       13.26       10.38      4.45 o 
  11   4   4       25.08       31.38      5.19 o 
  12   4   4       12.82       13.34      5.68 o 
 -11   5   4        8.35        5.19      4.94 o 
 -10   5   4       12.61        5.44      4.69 o 
  -9   5   4       73.06       80.31      5.68 o 
  -8   5   4      108.11      107.74      5.44 o 
  -7   5   4      100.14       98.60      5.19 o 
  -6   5   4       44.02       36.57      3.95 o 
  -5   5   4       19.07       19.02      2.96 o 
  -4   5   4      524.65      462.94     14.10 o 
  -3   5   4       59.07       46.95      2.97 o 
  -2   5   4      172.14      146.10      4.70 o 
  -1   5   4      234.00      297.46      8.65 o 
   0   5   4       28.17       18.23      1.57 o 
   1   5   4      235.56      281.64      8.65 o 
   2   5   4      172.88      139.42      4.70 o 
   3   5   4       60.74       44.48      2.97 o 
   4   5   4      518.21      451.79     13.61 o 
   5   5   4       17.46       15.81      2.96 o 
   6   5   4       43.42       33.85      3.71 o 
   7   5   4       97.12      101.32      5.19 o 
   8   5   4      110.67      120.59      5.68 o 
   9   5   4       72.36       77.09      5.44 o 
  10   5   4       13.25       11.61      4.69 o 
  11   5   4        8.41        5.68      4.69 o 
 -11   6   4       11.69       14.58      5.44 o 
 -10   6   4       47.33       30.39      5.68 o 
  -9   6   4       25.68       17.30      4.69 o 
  -8   6   4      108.35      100.33      5.93 o 
  -7   6   4      160.34      169.79      6.18 o 
  -6   6   4      129.01      130.98      5.44 o 
  -5   6   4      196.86      207.38      6.18 o 
  -4   6   4      151.10      164.36      5.19 o 
  -3   6   4       91.81      119.86      3.95 o 
  -2   6   4       22.83       16.06      2.47 o 
  -1   6   4      960.42     1004.92     20.82 o 
   0   6   4      377.61      447.53      8.66 o 
   1   6   4      963.69     1014.85     20.82 o 
   2   6   4       24.55       19.52      2.47 o 
   3   6   4       91.66      105.28      3.95 o 
   4   6   4      154.16      168.56      4.94 o 
   5   6   4      193.65      212.57      6.18 o 
   6   6   4      127.83      125.05      5.44 o 
   7   6   4      159.27      173.74      6.18 o 
   8   6   4      108.40       93.90      5.44 o 
   9   6   4       25.50       29.65      4.45 o 
  10   6   4       48.66       37.31      5.19 o 
  11   6   4       11.34       18.04      4.94 o 
 -11   7   4       17.34        3.71      5.93 o 
 -10   7   4       22.60       18.78      5.44 o 
  -9   7   4        5.58       -2.72      4.45 o 
  -8   7   4       90.45       97.85      5.93 o 
  -7   7   4       42.63       30.64      4.45 o 
  -6   7   4      417.11      448.57     14.59 o 
  -5   7   4       78.73       57.82      4.20 o 
  -4   7   4      859.49      791.78     22.78 o 
  -3   7   4        4.86        4.45      2.96 o 
  -2   7   4      636.42      598.46     17.57 o 
  -1   7   4      331.41      393.70     12.36 o 
   0   7   4      488.84      454.66      9.45 o 
   1   7   4      333.39      410.27     12.37 o 
   2   7   4      637.86      587.82     15.59 o 
   3   7   4        4.26        4.94      2.72 o 
   4   7   4      870.67      879.94     23.27 o 
   5   7   4       76.97       58.56      3.95 o 
   6   7   4      425.42      429.29     13.11 o 
   7   7   4       43.36       39.29      4.20 o 
   8   7   4       92.84       89.70      5.93 o 
   9   7   4        5.94        3.46      4.45 o 
  10   7   4       22.72       20.26      5.19 o 
  11   7   4       17.28       28.91      5.68 o 
 -11   8   4        1.21       -4.94      5.68 o 
 -10   8   4        7.61        6.18      5.19 o 
  -9   8   4        3.68       -1.24      4.69 o 
  -8   8   4        0.39        6.92      3.95 o 
  -7   8   4       16.53        5.19      3.95 o 
  -6   8   4       83.32       77.84      4.94 o 
  -5   8   4      101.19       91.68      4.70 o 
  -4   8   4      285.73      300.13      8.90 o 
  -3   8   4      296.48      258.37      7.66 o 
  -2   8   4        6.85        7.91      2.96 o 
  -1   8   4      458.53      493.98     15.09 o 
   0   8   4      161.49      145.15      3.15 o 
   1   8   4      463.62      493.00     14.59 o 
   2   8   4        6.90        9.88      2.96 o 
   3   8   4      298.15      246.25      7.66 o 
   4   8   4      284.76      287.27      7.66 o 
   5   8   4       98.49       83.03      4.45 o 
   6   8   4       82.77       84.02      4.94 o 
   7   8   4       16.29       12.11      3.71 o 
   8   8   4        0.42       -4.45      4.45 o 
   9   8   4        3.70        9.64      4.20 o 
  10   8   4        8.08       18.53      4.69 o 
  11   8   4        1.14       -1.98      5.68 o 
 -10   9   4        3.34        5.44      5.44 o 
  -9   9   4       10.34        8.40      4.94 o 
  -8   9   4       35.55       38.05      5.19 o 
  -7   9   4       19.15       11.37      4.45 o 
  -6   9   4       84.01       92.91      5.44 o 
  -5   9   4       11.90       17.54      3.71 o 
  -4   9   4       26.34       25.94      3.95 o 
  -3   9   4      117.00      126.03      5.44 o 
  -2   9   4       46.50       54.11      4.20 o 
  -1   9   4      148.46      143.84      5.19 o 
   0   9   4      251.17      293.94      6.11 o 
   1   9   4      146.75      141.12      4.94 o 
   2   9   4       47.11       60.29      4.20 o 
   3   9   4      116.89      125.79      5.19 o 
   4   9   4       25.87       20.75      3.71 o 
   5   9   4       12.16       10.62      3.71 o 
   6   9   4       82.90       63.75      5.19 o 
   7   9   4       17.68       22.48      3.95 o 
   8   9   4       34.96       38.79      4.94 o 
   9   9   4        9.85        9.14      4.69 o 
  10   9   4        3.19        5.19      5.44 o 
 -10  10   4       29.29       22.48      6.42 o 
  -9  10   4        9.37        4.69      5.44 o 
  -8  10   4       23.57       19.77      4.94 o 
  -7  10   4       70.54       78.33      5.93 o 
  -6  10   4       33.42       33.85      4.45 o 
  -5  10   4       41.39       35.09      4.45 o 
  -4  10   4       95.72      116.64      5.44 o 
  -3  10   4        4.71        5.19      3.46 o 
  -2  10   4      302.73      256.87      7.66 o 
  -1  10   4      277.18      299.13      8.65 o 
   0  10   4        7.59       -1.13      2.96 o 
   1  10   4      276.59      272.68      7.91 o 
   2  10   4      307.69      251.68      7.66 o 
   3  10   4        4.70       -1.73      3.46 o 
   4  10   4       98.12      122.07      5.44 o 
   5  10   4       41.95       36.07      4.20 o 
   6  10   4       32.96       28.17      4.45 o 
   7  10   4       71.19       58.56      5.68 o 
   8  10   4       22.88       19.27      4.69 o 
   9  10   4        9.74       14.58      5.19 o 
  10  10   4       28.81       19.27      6.18 o 
  -9  11   4        3.06        7.16      5.19 o 
  -8  11   4       12.01       -5.44      5.44 o 
  -7  11   4        6.54        9.88      4.69 o 
  -6  11   4        8.88        6.67      4.20 o 
  -5  11   4        4.39       -1.24      3.71 o 
  -4  11   4      138.36      120.85      5.93 o 
  -3  11   4        1.03       -3.71      3.71 o 
  -2  11   4      469.10      424.12     12.36 o 
  -1  11   4       10.22        2.96      3.21 o 
   0  11   4      212.66      236.03      6.67 o 
   1  11   4       10.32        3.21      3.21 o 
   2  11   4      477.46      432.29     12.86 o 
   3  11   4        0.99       -0.74      3.71 o 
   4  11   4      141.84      123.56      5.93 o 
   5  11   4        4.32        6.42      3.95 o 
   6  11   4        8.18       -1.48      4.20 o 
   7  11   4        6.48        5.19      4.45 o 
   8  11   4       11.04        4.69      4.94 o 
   9  11   4        2.96       -0.49      5.44 o 
  -8  12   4       23.27       26.93      5.68 o 
  -7  12   4       29.84       37.56      5.44 o 
  -6  12   4       39.16       35.33      5.44 o 
  -5  12   4       71.23       82.03      5.93 o 
  -4  12   4       11.75       13.09      4.20 o 
  -3  12   4       78.14       90.19      5.44 o 
  -2  12   4       62.62       69.68      4.94 o 
  -1  12   4       72.28       67.21      5.19 o 
   0  12   4       70.96       73.52      3.23 o 
   1  12   4       70.96       67.46      4.94 o 
   2  12   4       63.14       70.17      4.69 o 
   3  12   4       76.65       87.72      5.44 o 
   4  12   4       12.04       22.24      4.20 o 
   5  12   4       71.12       85.25      5.68 o 
   6  12   4       38.97       33.60      5.19 o 
   7  12   4       29.66       30.14      5.44 o 
   8  12   4       23.01       30.14      5.44 o 
  -8  13   4        1.54        6.18      5.44 o 
  -7  13   4        4.98        8.65      4.94 o 
  -6  13   4        1.27        1.98      4.69 o 
  -5  13   4        4.83       -0.99      4.94 o 
  -4  13   4        1.16        3.46      4.20 o 
  -3  13   4       39.83       37.80      4.94 o 
  -2  13   4       17.36       20.51      3.95 o 
  -1  13   4       42.02       32.86      4.69 o 
   0  13   4        1.74        3.82      2.70 o 
   1  13   4       41.48       37.80      4.69 o 
   2  13   4       17.22       15.32      4.45 o 
   3  13   4       39.37       49.66      4.94 o 
   4  13   4        1.19        3.21      4.20 o 
   5  13   4        4.80        0.74      4.69 o 
   6  13   4        1.28       -4.69      4.69 o 
   7  13   4        4.63        4.45      4.94 o 
   8  13   4        1.55        1.73      5.68 o 
  -7  14   4        8.30       14.82      5.44 o 
  -6  14   4        0.95        3.46      5.19 o 
  -5  14   4       13.67       15.57      5.44 o 
  -4  14   4       10.48        6.42      4.69 o 
  -3  14   4       19.34       23.97      4.94 o 
  -2  14   4       17.37       14.33      4.45 o 
  -1  14   4        9.73        8.89      4.20 o 
   0  14   4        1.71       -2.95      2.95 o 
   1  14   4       10.44       13.59      4.20 o 
   2  14   4       17.84       18.28      4.69 o 
   3  14   4       20.31       28.91      5.19 o 
   4  14   4       10.64       12.85      4.94 o 
   5  14   4       13.98       11.37      5.19 o 
   6  14   4        0.88        0.00      5.19 o 
   7  14   4        8.42       17.05      5.44 o 
  -6  15   4        5.94       -0.74      5.44 o 
  -5  15   4       15.22       18.04      5.93 o 
  -4  15   4       13.29       15.32      5.44 o 
  -3  15   4        5.28       11.12      4.94 o 
  -2  15   4       17.79       17.05      5.19 o 
  -1  15   4        4.58        1.73      4.45 o 
   0  15   4       11.97       10.26      5.44 o 
   1  15   4        4.57       10.38      4.45 o 
   2  15   4       18.27       11.12      4.94 o 
   3  15   4        5.28       13.34      4.45 o 
   4  15   4       13.13       14.33      4.94 o 
   5  15   4       15.15       29.15      5.44 o 
   6  15   4        5.67        6.92      5.44 o 
  -4  16   4       11.63       -1.48      5.93 o 
  -3  16   4       13.36       19.02      5.19 o 
  -2  16   4        7.29       16.55      4.94 o 
  -1  16   4       14.11       15.57      5.19 o 
   0  16   4        8.31       17.00      3.66 o 
   1  16   4       13.96        8.40      4.94 o 
   2  16   4        7.32        7.16      5.44 o 
   3  16   4       13.35       18.28      5.68 o 
   4  16   4       11.74        6.67      5.44 o 
  -1  17   4       11.70       23.22      5.19 o 
   0  17   4        5.88        9.55      6.18 o 
   1  17   4       11.81       14.08      5.68 o 
   1   0   5       76.83       82.93      1.92 o 
   2   0   5        6.92       12.72      8.65 o 
   3   0   5       25.12       37.10      1.75 o 
   4   0   5      135.85      113.44      5.19 o 
   5   0   5      291.70      323.27      6.73 o 
   6   0   5       25.61       21.39      3.34 o 
   7   0   5        1.01       -1.62      2.35 o 
   8   0   5       14.05       14.83      4.20 o 
   9   0   5        6.84        7.22      2.88 o 
  10   0   5        0.16       -3.14      3.14 o 
  11   0   5        9.68       14.71      3.66 o 
  12   0   5       10.37        8.03      4.02 o 
 -12   1   5       32.22       25.45      6.42 o 
 -11   1   5        0.81        0.00      4.69 o 
 -10   1   5      177.58      175.72      7.41 o 
  -9   1   5       98.26      114.90      5.93 o 
  -8   1   5      303.77      307.04      9.64 o 
  -7   1   5      308.85      299.15     10.38 o 
  -6   1   5      344.81      290.79      8.41 o 
  -5   1   5      757.63      781.13     20.30 o 
  -4   1   5      385.97      327.01      9.40 o 
  -3   1   5      460.44      458.81     13.36 o 
  -2   1   5      223.93      177.80      5.44 o 
  -1   1   5     3551.92     3807.68     32.37 o 
   0   1   5      164.58      254.48      5.42 o 
   1   1   5     3531.38     3757.41     32.37 o 
   2   1   5      235.38      193.14      5.69 o 
   3   1   5      454.48      462.51     13.12 o 
   4   1   5      394.72      335.43      9.65 o 
   5   1   5      763.69      796.24     20.30 o 
   6   1   5      347.48      296.98      8.90 o 
   7   1   5      307.83      313.00      9.39 o 
   8   1   5      303.47      291.96      8.65 o 
   9   1   5       97.81      102.30      5.93 o 
  10   1   5      176.22      192.52      7.41 o 
  11   1   5        1.01        5.19      4.69 o 
  12   1   5       31.44       37.80      6.42 o 
 -12   2   5        4.49        1.98      5.44 o 
 -11   2   5       19.68       21.99      4.69 o 
 -10   2   5       13.23       15.57      4.45 o 
  -9   2   5       48.53       39.29      4.94 o 
  -8   2   5       42.96       38.05      4.45 o 
  -7   2   5      284.70      273.92      8.65 o 
  -6   2   5       37.89       49.91      3.71 o 
  -5   2   5      158.22      144.84      4.45 o 
  -4   2   5      246.85      260.85      8.16 o 
  -3   2   5      422.57      337.73     10.39 o 
  -2   2   5       59.91       49.18      2.72 o 
  -1   2   5     1007.99      837.12     15.88 o 
   0   2   5       66.25       53.07      2.10 o 
   1   2   5     1029.86      848.11     16.13 o 
   2   2   5       61.05       56.10      2.47 o 
   3   2   5      440.68      356.07     10.39 o 
   4   2   5      236.01      257.13      7.91 o 
   5   2   5      162.47      152.75      4.94 o 
   6   2   5       35.00       51.64      3.71 o 
   7   2   5      286.11      269.47      7.66 o 
   8   2   5       44.00       40.27      4.20 o 
   9   2   5       47.86       52.38      4.45 o 
  10   2   5       12.75       19.02      4.20 o 
  11   2   5       19.24       17.79      5.19 o 
  12   2   5        4.23        9.39      4.94 o 
 -12   3   5        4.65        9.64      5.68 o 
 -11   3   5       12.27        8.65      4.94 o 
 -10   3   5       33.03       47.69      5.19 o 
  -9   3   5       47.01       55.35      4.69 o 
  -8   3   5      221.38      246.68      7.91 o 
  -7   3   5      103.16      106.26      4.94 o 
  -6   3   5      190.28      194.53      5.93 o 
  -5   3   5      150.01      161.89      4.70 o 
  -4   3   5      241.31      279.63      8.65 o 
  -3   3   5      249.61      225.26      6.92 o 
  -2   3   5      266.42      267.33      8.41 o 
  -1   3   5      356.70      358.00      9.65 o 
   0   3   5     1249.84     1067.80     22.60 o 
   1   3   5      361.34      345.63      9.65 o 
   2   3   5      257.11      245.81      7.17 o 
   3   3   5      255.38      233.92      7.67 o 
   4   3   5      239.67      251.93      7.42 o 
   5   3   5      149.14      161.64      4.70 o 
   6   3   5      187.49      196.75      5.93 o 
   7   3   5      101.54       99.84      4.94 o 
   8   3   5      218.81      239.26      6.92 o 
   9   3   5       46.00       46.20      4.94 o 
  10   3   5       32.56       43.98      5.44 o 
  11   3   5       11.80        4.69      4.94 o 
  12   3   5        4.33       11.12      5.68 o 
 -11   4   5       14.20       11.61      5.68 o 
 -10   4   5        9.70       11.37      4.20 o 
  -9   4   5       66.52       61.53      5.68 o 
  -8   4   5       31.04       33.60      4.45 o 
  -7   4   5      103.18       93.90      5.19 o 
  -6   4   5       33.25       49.42      3.95 o 
  -5   4   5      488.72      479.90     13.61 o 
  -4   4   5       25.23       41.76      3.21 o 
  -3   4   5      267.94      322.68      9.89 o 
  -2   4   5      373.30      434.39     11.87 o 
  -1   4   5       77.57       63.27      2.72 o 
   0   4   5     1984.32     2185.04     43.67 o 
   1   4   5       76.27       60.55      2.72 o 
   2   4   5      372.74      457.15     11.87 o 
   3   4   5      266.82      297.46      8.90 o 
   4   4   5       23.07       34.10      2.96 o 
   5   4   5      487.72      464.07     13.36 o 
   6   4   5       32.31       40.27      4.20 o 
   7   4   5      100.42       80.56      4.94 o 
   8   4   5       31.01       29.40      4.20 o 
   9   4   5       64.69       71.41      5.44 o 
  10   4   5        9.61        6.92      4.45 o 
  11   4   5       13.87       12.85      4.94 o 
 -11   5   5        9.66        4.45      5.44 o 
 -10   5   5        9.98        5.68      4.94 o 
  -9   5   5       40.67       37.80      4.94 o 
  -8   5   5       16.12       15.57      3.95 o 
  -7   5   5       32.26       26.19      4.20 o 
  -6   5   5      106.03       99.84      4.94 o 
  -5   5   5      553.37      529.92     16.33 o 
  -4   5   5      147.20      170.79      5.19 o 
  -3   5   5     1517.38     1543.97     27.54 o 
  -2   5   5      459.17      480.73     13.11 o 
  -1   5   5       23.52       16.80      2.22 o 
   0   5   5      804.11      956.49     25.52 o 
   1   5   5       23.87       19.52      2.22 o 
   2   5   5      469.14      489.40     13.11 o 
   3   5   5     1516.26     1472.50     26.55 o 
   4   5   5      150.09      159.67      4.70 o 
   5   5   5      550.52      563.07     16.33 o 
   6   5   5      104.00       89.21      4.94 o 
   7   5   5       30.78       33.60      3.95 o 
   8   5   5       15.12       16.80      4.20 o 
   9   5   5       40.92       42.99      4.69 o 
  10   5   5        9.46       16.06      4.69 o 
  11   5   5       10.00       17.29      4.69 o 
 -11   6   5       14.66       12.35      5.68 o 
 -10   6   5        7.89       -4.69      4.94 o 
  -9   6   5        4.33        1.73      4.45 o 
  -8   6   5       86.89       80.31      5.44 o 
  -7   6   5       14.49       21.00      3.95 o 
  -6   6   5      310.15      317.69      9.39 o 
  -5   6   5       66.28       50.16      4.20 o 
  -4   6   5       57.22       56.59      3.71 o 
  -3   6   5      160.69      103.07      4.20 o 
  -2   6   5       12.02       18.04      2.72 o 
  -1   6   5       68.71       63.76      3.21 o 
   0   6   5        0.03        8.80      3.09 o 
   1   6   5       71.11       66.72      3.21 o 
   2   6   5       11.89       18.28      2.72 o 
   3   6   5      162.11      112.22      4.20 o 
   4   6   5       55.00       59.30      3.46 o 
   5   6   5       65.73       55.35      3.95 o 
   6   6   5      308.02      317.44      9.15 o 
   7   6   5       15.23       10.87      3.95 o 
   8   6   5       86.51       81.79      5.44 o 
   9   6   5        4.50        9.64      4.20 o 
  10   6   5        8.28        1.24      4.45 o 
  11   6   5       13.94       17.05      5.68 o 
 -11   7   5       28.18       27.43      6.42 o 
 -10   7   5        2.66       -1.98      5.44 o 
  -9   7   5       29.88       34.59      5.19 o 
  -8   7   5       29.02       17.05      4.45 o 
  -7   7   5       50.46       56.34      4.69 o 
  -6   7   5       72.89       56.59      4.94 o 
  -5   7   5      169.50      186.60      6.18 o 
  -4   7   5       47.20       34.84      3.95 o 
  -3   7   5       97.68       84.52      3.95 o 
  -2   7   5        1.64       -1.24      2.72 o 
  -1   7   5       71.87       77.84      3.71 o 
   0   7   5        0.71       -0.74      1.75 o 
   1   7   5       71.55       74.13      3.71 o 
   2   7   5        2.08        2.96      2.47 o 
   3   7   5       98.40       95.14      4.20 o 
   4   7   5       49.53       41.51      3.95 o 
   5   7   5      172.64      187.59      5.93 o 
   6   7   5       75.33       67.95      4.69 o 
   7   7   5       52.08       47.44      4.45 o 
   8   7   5       29.63       22.24      4.45 o 
   9   7   5       28.82       31.63      4.69 o 
  10   7   5        2.59       12.11      4.69 o 
  11   7   5       27.22       33.85      6.18 o 
 -10   8   5       16.11       11.12      5.68 o 
  -9   8   5        5.40        8.15      4.45 o 
  -8   8   5       63.67       60.29      5.93 o 
  -7   8   5       39.83       42.00      4.69 o 
  -6   8   5      131.32      122.08      5.68 o 
  -5   8   5       91.26       73.39      4.70 o 
  -4   8   5       74.74       72.15      4.20 o 
  -3   8   5       12.84       21.50      3.71 o 
  -2   8   5       91.63       84.51      4.20 o 
  -1   8   5       67.20       61.03      3.71 o 
   0   8   5      197.80      135.99      3.23 o 
   1   8   5       65.56       64.99      3.71 o 
   2   8   5       92.84       80.31      4.20 o 
   3   8   5       12.97       18.04      3.46 o 
   4   8   5       72.34       73.14      4.45 o 
   5   8   5       92.55       68.94      4.70 o 
   6   8   5      129.12      121.09      5.68 o 
   7   8   5       39.78       42.74      4.45 o 
   8   8   5       63.71       66.22      5.44 o 
   9   8   5        5.77       11.12      4.69 o 
  10   8   5       16.57       11.12      5.19 o 
 -10   9   5       13.58       13.84      5.93 o 
  -9   9   5       16.17       21.49      5.19 o 
  -8   9   5        9.09        4.94      4.45 o 
  -7   9   5       18.47       13.84      4.69 o 
  -6   9   5       18.40       16.31      3.95 o 
  -5   9   5      115.87      111.45      5.19 o 
  -4   9   5      434.10      341.26      9.40 o 
  -3   9   5      519.77      537.97     16.32 o 
  -2   9   5      649.67      600.75     18.31 o 
  -1   9   5      603.88      592.05     18.31 o 
   0   9   5      221.42      240.84      5.06 o 
   1   9   5      604.45      598.48     17.81 o 
   2   9   5      658.38      582.70     18.06 o 
   3   9   5      516.93      562.46     16.08 o 
   4   9   5      440.31      351.89      9.40 o 
   5   9   5      112.04       99.34      5.19 o 
   6   9   5       19.35       15.81      3.95 o 
   7   9   5       17.44       14.82      4.45 o 
   8   9   5        8.41       13.34      4.69 o 
   9   9   5       16.69       16.06      5.19 o 
  10   9   5       13.05       13.34      5.68 o 
  -9  10   5       11.40        7.66      5.44 o 
  -8  10   5       21.75       26.68      5.44 o 
  -7  10   5       85.09       81.79      6.18 o 
  -6  10   5       88.75       73.88      5.68 o 
  -5  10   5      171.19      190.05      6.67 o 
  -4  10   5       59.61       51.15      4.45 o 
  -3  10   5      119.92      149.02      5.93 o 
  -2  10   5        2.00       -3.46      3.46 o 
  -1  10   5      171.47      204.15      6.43 o 
   0  10   5       11.92       14.58      2.62 o 
   1  10   5      170.95      196.73      6.18 o 
   2  10   5        2.25       -0.74      3.46 o 
   3  10   5      117.45      154.95      5.93 o 
   4  10   5       60.79       49.91      4.69 o 
   5  10   5      169.41      188.32      6.43 o 
   6  10   5       89.13       86.24      5.44 o 
   7  10   5       85.83       99.09      5.68 o 
   8  10   5       21.62       23.47      5.44 o 
   9  10   5       11.97        7.66      5.44 o 
  -9  11   5       10.23       24.95      5.68 o 
  -8  11   5       20.25       20.26      5.19 o 
  -7  11   5       20.75       27.18      4.94 o 
  -6  11   5        1.70       -4.20      4.20 o 
  -5  11   5        5.82        8.65      4.45 o 
  -4  11   5       10.95       17.29      4.20 o 
  -3  11   5       81.82       80.31      4.94 o 
  -2  11   5       11.69       17.05      3.71 o 
  -1  11   5      196.56      155.71      5.93 o 
   0  11   5       12.27        5.19      2.72 o 
   1  11   5      196.45      153.98      5.93 o 
   2  11   5       11.17       14.58      3.71 o 
   3  11   5       82.29       79.57      4.94 o 
   4  11   5       10.82       13.59      3.95 o 
   5  11   5        6.10       10.62      4.20 o 
   6  11   5        1.91       -2.96      4.20 o 
   7  11   5       20.12       17.29      5.19 o 
   8  11   5       20.96       24.95      4.94 o 
   9  11   5        9.91       11.61      5.44 o 
  -8  12   5        7.32        5.68      5.44 o 
  -7  12   5        5.47       -3.71      5.19 o 
  -6  12   5       29.09       30.14      5.19 o 
  -5  12   5        0.10        0.49      4.45 o 
  -4  12   5       31.64       43.73      4.94 o 
  -3  12   5        8.02        6.42      3.95 o 
  -2  12   5       16.90        3.95      3.95 o 
  -1  12   5       52.13       46.95      4.45 o 
   0  12   5       14.51        2.67      2.53 o 
   1  12   5       52.24       50.16      4.45 o 
   2  12   5       18.14        6.92      3.95 o 
   3  12   5        7.87        7.41      4.20 o 
   4  12   5       30.17       38.54      4.69 o 
   5  12   5        0.15       -4.20      4.20 o 
   6  12   5       28.25       28.91      5.19 o 
   7  12   5        5.73        9.39      4.94 o 
   8  12   5        7.75       12.11      4.94 o 
  -7  13   5        0.87        0.99      5.19 o 
  -6  13   5       23.90       37.06      5.19 o 
  -5  13   5        8.25       17.79      4.94 o 
  -4  13   5       72.65       72.40      6.18 o 
  -3  13   5       39.64       32.12      5.44 o 
  -2  13   5       51.39       50.90      5.44 o 
  -1  13   5       17.04        9.64      4.45 o 
   0  13   5       20.72       17.23      3.05 o 
   1  13   5       16.03       16.06      4.20 o 
   2  13   5       51.45       51.89      5.19 o 
   3  13   5       38.43       45.46      5.19 o 
   4  13   5       74.07       79.32      6.18 o 
   5  13   5        8.02       11.36      4.94 o 
   6  13   5       24.68       27.18      5.44 o 
   7  13   5        0.82       -2.47      5.19 o 
  -6  14   5        8.38       10.13      5.19 o 
  -5  14   5       39.48       34.10      5.93 o 
  -4  14   5       10.34        8.40      4.94 o 
  -3  14   5        9.85       16.31      4.94 o 
  -2  14   5       18.81       15.57      4.94 o 
  -1  14   5       13.58       15.57      4.20 o 
   0  14   5       20.06       10.26      3.23 o 
   1  14   5       14.33       10.38      4.69 o 
   2  14   5       18.72       16.31      4.69 o 
   3  14   5       10.12        3.46      5.19 o 
   4  14   5       10.23        6.42      4.94 o 
   5  14   5       39.07       41.51      5.93 o 
   6  14   5        8.31       10.13      5.68 o 
  -5  15   5        3.82        5.44      5.68 o 
  -4  15   5        3.63        7.91      5.19 o 
  -3  15   5        7.52        9.39      4.94 o 
  -2  15   5       23.21       28.41      5.44 o 
  -1  15   5       10.32        1.98      4.94 o 
   0  15   5        2.29        2.22      4.20 o 
   1  15   5       10.49        7.91      4.94 o 
   2  15   5       23.02       33.11      5.19 o 
   3  15   5        7.67        4.69      4.94 o 
   4  15   5        3.54        8.40      5.44 o 
   5  15   5        3.53        8.15      4.94 o 
  -3  16   5        2.22       -0.49      5.19 o 
  -2  16   5       10.31       19.27      4.69 o 
  -1  16   5        3.51       10.38      4.69 o 
   0  16   5       27.27       27.52      4.10 o 
   1  16   5        3.53        2.72      4.94 o 
   2  16   5       10.19       10.13      5.19 o 
   3  16   5        2.24       13.84      4.94 o 
   0   0   6     3108.40     3042.70     21.92 o 
   1   0   6       16.73       21.68      1.57 o 
   2   0   6     2125.66     2095.19     47.30 o 
   3   0   6      163.01      134.94      3.06 o 
   4   0   6      332.47      338.46      7.52 o 
   5   0   6       53.86       30.80      5.19 o 
   6   0   6        4.44        3.03      2.18 o 
   7   0   6        7.48       12.11      2.45 o 
   8   0   6        0.48       -1.49      2.53 o 
   9   0   6        2.23        8.03      2.80 o 
  10   0   6        3.06        5.84      5.06 o 
  11   0   6        0.52       -0.28      3.58 o 
  12   0   6        0.14       -0.81      3.75 o 
 -12   1   6        5.97       10.62      5.44 o 
 -11   1   6        3.39        2.72      5.19 o 
 -10   1   6        0.85        2.47      4.69 o 
  -9   1   6        5.57        2.47      4.20 o 
  -8   1   6      120.30      116.39      5.68 o 
  -7   1   6       15.84       15.81      3.71 o 
  -6   1   6      317.83      316.97      8.90 o 
  -5   1   6      107.22      102.56      3.95 o 
  -4   1   6      153.00      197.74      5.68 o 
  -3   1   6       16.96        2.72      2.22 o 
  -2   1   6      147.07      181.19      5.69 o 
  -1   1   6       12.80       14.58      1.98 o 
   0   1   6       16.89       15.25      2.84 o 
   1   1   6       12.70        9.14      1.98 o 
   2   1   6      142.56      170.81      4.94 o 
   3   1   6       19.46        8.15      2.22 o 
   4   1   6      149.85      190.32      6.43 o 
   5   1   6      109.32      105.03      4.20 o 
   6   1   6      322.34      320.19      9.89 o 
   7   1   6       15.46       12.35      3.71 o 
   8   1   6      124.05      115.16      5.44 o 
   9   1   6        5.20        6.42      3.95 o 
  10   1   6        0.99        0.25      4.45 o 
  11   1   6        3.44        7.41      4.69 o 
  12   1   6        5.65        7.66      5.44 o 
 -12   2   6        3.63        0.99      5.93 o 
 -11   2   6       16.25       25.20      5.68 o 
 -10   2   6       25.10       20.51      4.94 o 
  -9   2   6       38.72       45.46      4.94 o 
  -8   2   6      149.63      131.48      5.93 o 
  -7   2   6       68.22       49.67      4.45 o 
  -6   2   6        9.67        6.67      3.21 o 
  -5   2   6       44.64       38.05      3.46 o 
  -4   2   6       73.20       77.10      3.71 o 
  -3   2   6      100.49       76.86      3.21 o 
  -2   2   6      928.71      938.59     19.33 o 
  -1   2   6      287.79      362.82     10.63 o 
   0   2   6     4049.48     3801.87     51.91 o 
   1   2   6      289.12      372.47     10.63 o 
   2   2   6      931.03      939.84     19.08 o 
   3   2   6      102.81       80.57      3.21 o 
   4   2   6       75.15       82.29      3.71 o 
   5   2   6       44.66       48.68      3.21 o 
   6   2   6        9.89        1.24      3.21 o 
   7   2   6       68.13       56.59      4.45 o 
   8   2   6      147.84      133.70      5.68 o 
   9   2   6       39.69       47.69      4.94 o 
  10   2   6       24.42       21.50      4.69 o 
  11   2   6       17.02       13.84      5.68 o 
  12   2   6        3.78        4.94      5.44 o 
 -11   3   6        7.40       10.62      4.94 o 
 -10   3   6       40.22       32.61      5.44 o 
  -9   3   6       14.82        3.71      4.69 o 
  -8   3   6       36.95       33.85      4.45 o 
  -7   3   6      103.29      108.48      5.44 o 
  -6   3   6      114.92      101.32      4.94 o 
  -5   3   6      278.51      284.81      8.65 o 
  -4   3   6       76.45       87.48      3.95 o 
  -3   3   6      885.67      973.54     21.06 o 
  -2   3   6       79.82       81.30      3.21 o 
  -1   3   6      683.88      664.18     16.10 o 
   0   3   6      963.62      970.11     47.10 o 
   1   3   6      683.63      666.90     16.34 o 
   2   3   6       77.37       67.71      3.21 o 
   3   3   6      880.68      939.09     21.06 o 
   4   3   6       78.77       82.78      3.71 o 
   5   3   6      269.47      266.02      7.66 o 
   6   3   6      113.85      107.50      4.94 o 
   7   3   6       98.12      102.06      5.19 o 
   8   3   6       36.24       36.32      4.20 o 
   9   3   6       14.06       12.85      4.45 o 
  10   3   6       41.05       43.73      5.44 o 
  11   3   6        7.66        9.14      4.94 o 
 -11   4   6        3.70        8.65      5.19 o 
 -10   4   6       60.02       46.21      5.93 o 
  -9   4   6       18.93       16.06      4.94 o 
  -8   4   6      296.79      280.33      8.65 o 
  -7   4   6       46.02       43.24      4.45 o 
  -6   4   6      229.01      264.74      7.66 o 
  -5   4   6      281.90      277.39      8.41 o 
  -4   4   6      364.95      379.61     11.87 o 
  -3   4   6      622.70      599.20     17.57 o 
  -2   4   6      229.60      256.63      7.66 o 
  -1   4   6      334.78      309.16      9.65 o 
   0   4   6      116.15       94.67      4.57 o 
   1   4   6      343.10      325.00      9.40 o 
   2   4   6      217.27      252.17      7.91 o 
   3   4   6      630.14      605.90     17.82 o 
   4   4   6      352.30      357.83     10.63 o 
   5   4   6      282.35      264.78      7.66 o 
   6   4   6      231.84      265.98      8.90 o 
   7   4   6       45.98       44.72      4.20 o 
   8   4   6      303.37      295.41      8.16 o 
   9   4   6       19.33       18.53      4.45 o 
  10   4   6       61.93       61.03      5.68 o 
  11   4   6        3.85       -3.46      5.19 o 
 -11   5   6        2.05        1.73      5.19 o 
 -10   5   6       49.49       49.17      5.93 o 
  -9   5   6       22.25       27.67      4.94 o 
  -8   5   6      141.37      134.68      6.43 o 
  -7   5   6        0.53        4.20      3.46 o 
  -6   5   6      136.14      141.36      5.44 o 
  -5   5   6      125.03      155.69      5.68 o 
  -4   5   6       69.99       60.29      3.95 o 
  -3   5   6      107.00      111.95      4.20 o 
  -2   5   6      380.69      464.74     13.36 o 
  -1   5   6      231.94      321.90      9.89 o 
   0   5   6      101.82      101.58      4.32 o 
   1   5   6      232.97      293.96      8.90 o 
   2   5   6      372.87      446.92     13.36 o 
   3   5   6      109.57      108.74      4.20 o 
   4   5   6       67.78       63.51      3.95 o 
   5   5   6      127.35      153.72      5.44 o 
   6   5   6      138.57      131.72      5.44 o 
   7   5   6        0.66        5.68      3.46 o 
   8   5   6      143.88      145.06      6.18 o 
   9   5   6       21.66       25.20      4.69 o 
  10   5   6       51.28       49.17      5.68 o 
  11   5   6        1.92        2.47      5.19 o 
 -11   6   6       58.14       62.51      6.67 o 
 -10   6   6        4.76       -2.47      5.19 o 
  -9   6   6        9.31        7.66      4.45 o 
  -8   6   6        6.01       11.12      3.95 o 
  -7   6   6       41.56       40.52      4.45 o 
  -6   6   6       59.42       68.69      4.69 o 
  -5   6   6      204.08      192.55      6.18 o 
  -4   6   6      271.52      344.38     10.63 o 
  -3   6   6       68.67       68.45      3.95 o 
  -2   6   6      615.45      672.62     19.30 o 
  -1   6   6      376.77      357.62     10.39 o 
   0   6   6      354.00      348.09      6.99 o 
   1   6   6      378.24      339.08      9.89 o 
   2   6   6      610.05      629.30     16.33 o 
   3   6   6       69.67       61.53      3.71 o 
   4   6   6      273.12      338.45     10.38 o 
   5   6   6      201.64      171.29      5.93 o 
   6   6   6       61.86       71.16      4.69 o 
   7   6   6       39.82       39.78      4.45 o 
   8   6   6        6.67        7.16      4.20 o 
   9   6   6        9.28       10.62      4.69 o 
  10   6   6        5.18        4.69      4.94 o 
  11   6   6       58.31       43.98      6.92 o 
 -10   7   6       27.61       27.92      5.68 o 
  -9   7   6       23.97       30.88      5.19 o 
  -8   7   6       39.88       49.42      5.44 o 
  -7   7   6       66.92       73.63      5.19 o 
  -6   7   6       61.82       40.77      4.69 o 
  -5   7   6      244.87      218.27      6.67 o 
  -4   7   6      349.38      362.48     10.38 o 
  -3   7   6      307.54      318.94      8.90 o 
  -2   7   6       84.79      106.01      4.45 o 
  -1   7   6      353.63      296.74      8.90 o 
   0   7   6      166.84      210.20      4.82 o 
   1   7   6      353.91      302.43      9.40 o 
   2   7   6       82.44      100.82      4.20 o 
   3   7   6      302.43      311.28      9.40 o 
   4   7   6      345.92      357.53     10.38 o 
   5   7   6      237.26      224.45      6.92 o 
   6   7   6       60.39       50.65      4.20 o 
   7   7   6       64.31       72.15      5.19 o 
   8   7   6       40.17       48.67      5.19 o 
   9   7   6       24.18       25.20      5.19 o 
  10   7   6       27.68       29.65      5.68 o 
 -10   8   6        8.91        9.64      5.68 o 
  -9   8   6       25.14       33.35      5.19 o 
  -8   8   6       36.49       34.34      5.19 o 
  -7   8   6       65.56       42.01      5.19 o 
  -6   8   6       62.99       44.23      4.45 o 
  -5   8   6      119.64      111.70      5.19 o 
  -4   8   6       56.77       45.22      4.45 o 
  -3   8   6      190.50      196.25      6.18 o 
  -2   8   6      131.15      126.78      5.19 o 
  -1   8   6       76.16      102.30      4.70 o 
   0   8   6      151.38      193.46      4.18 o 
   1   8   6       74.58      101.07      4.70 o 
   2   8   6      135.45      131.23      4.94 o 
   3   8   6      188.72      196.25      5.93 o 
   4   8   6       56.67       44.48      4.20 o 
   5   8   6      118.46      107.00      5.19 o 
   6   8   6       62.93       41.76      4.45 o 
   7   8   6       64.61       44.48      5.19 o 
   8   8   6       36.95       32.61      5.19 o 
   9   8   6       25.32       19.52      5.19 o 
  10   8   6        8.69       17.54      5.44 o 
 -10   9   6       53.04       54.61      6.67 o 
  -9   9   6        0.32       -5.19      5.19 o 
  -8   9   6       28.50       22.24      4.94 o 
  -7   9   6       12.78        8.15      4.69 o 
  -6   9   6        1.14        1.98      3.71 o 
  -5   9   6       76.99       76.60      4.69 o 
  -4   9   6       81.85       90.69      5.19 o 
  -3   9   6       48.23       45.96      4.20 o 
  -2   9   6      149.96      127.53      5.68 o 
  -1   9   6       26.21       57.07      4.20 o 
   0   9   6       10.22        2.35      3.58 o 
   1   9   6       26.27       51.89      4.45 o 
   2   9   6      153.76      136.18      5.44 o 
   3   9   6       47.77       34.59      4.20 o 
   4   9   6       84.93       87.97      4.94 o 
   5   9   6       76.63       65.98      4.69 o 
   6   9   6        1.46        2.47      3.71 o 
   7   9   6       12.85       16.06      4.45 o 
   8   9   6       28.32       19.27      5.19 o 
   9   9   6        0.32       -4.45      4.45 o 
  10   9   6       52.94       47.93      6.42 o 
  -9  10   6        2.42        0.25      5.68 o 
  -8  10   6       35.53       48.92      5.68 o 
  -7  10   6        2.84        8.40      4.45 o 
  -6  10   6       28.35       38.54      4.94 o 
  -5  10   6       11.64       13.09      4.45 o 
  -4  10   6       91.32      103.78      5.19 o 
  -3  10   6       29.81       38.30      4.20 o 
  -2  10   6       95.11       72.40      4.70 o 
  -1  10   6       12.63       17.05      3.95 o 
   0  10   6       16.67        2.72      2.96 o 
   1  10   6       12.79       17.29      3.71 o 
   2  10   6       93.33       84.76      4.70 o 
   3  10   6       29.58       33.85      3.95 o 
   4  10   6       90.88       84.26      5.19 o 
   5  10   6       11.58       16.06      4.45 o 
   6  10   6       28.81       42.25      5.19 o 
   7  10   6        3.08        1.48      4.45 o 
   8  10   6       36.04       23.47      5.93 o 
   9  10   6        2.27       12.60      4.94 o 
  -9  11   6        8.69        7.41      5.93 o 
  -8  11   6        5.65       10.87      4.94 o 
  -7  11   6       57.39       70.67      6.18 o 
  -6  11   6        6.47        5.68      4.45 o 
  -5  11   6      116.83      116.14      6.67 o 
  -4  11   6        2.64        2.96      3.71 o 
  -3  11   6      116.26      117.63      5.93 o 
  -2  11   6       11.35       11.12      3.46 o 
  -1  11   6      163.46      151.50      5.93 o 
   0  11   6       27.16       38.94      2.88 o 
   1  11   6      162.80      142.35      6.18 o 
   2  11   6       12.05       10.62      3.46 o 
   3  11   6      115.15      110.21      5.68 o 
   4  11   6        2.79        0.74      3.71 o 
   5  11   6      116.59      120.84      6.42 o 
   6  11   6        6.16        4.94      4.45 o 
   7  11   6       57.79       68.44      5.93 o 
   8  11   6        5.40        5.19      4.94 o 
   9  11   6        9.12       10.13      5.44 o 
  -8  12   6        1.09        5.68      5.19 o 
  -7  12   6        0.45       -2.96      5.19 o 
  -6  12   6        7.43       -1.98      4.94 o 
  -5  12   6        3.44        6.92      4.45 o 
  -4  12   6       26.70       18.78      4.94 o 
  -3  12   6        6.77        7.91      4.45 o 
  -2  12   6      132.48      141.11      6.67 o 
  -1  12   6       10.29       12.85      3.71 o 
   0  12   6       78.25       79.28      3.75 o 
   1  12   6       10.48        8.40      3.95 o 
   2  12   6      133.67      137.65      6.67 o 
   3  12   6        6.80        4.94      4.45 o 
   4  12   6       26.84       19.27      4.69 o 
   5  12   6        2.99        5.93      4.20 o 
   6  12   6        7.08       10.13      4.45 o 
   7  12   6        0.33        5.44      4.69 o 
   8  12   6        1.00        2.96      5.19 o 
  -7  13   6        1.75        5.68      5.44 o 
  -6  13   6       17.54        9.88      5.44 o 
  -5  13   6        3.53       -5.19      5.19 o 
  -4  13   6       32.25       35.33      5.19 o 
  -3  13   6       32.38       27.18      4.69 o 
  -2  13   6        3.29       11.86      4.20 o 
  -1  13   6       29.00       34.59      4.45 o 
   0  13   6        7.65       11.24      2.80 o 
   1  13   6       29.82       23.47      4.69 o 
   2  13   6        3.46        5.68      4.20 o 
   3  13   6       33.23       17.05      5.19 o 
   4  13   6       33.01       39.53      5.19 o 
   5  13   6        3.59        4.45      4.69 o 
   6  13   6       18.14       16.31      5.19 o 
   7  13   6        1.89        2.47      5.19 o 
  -6  14   6       41.29       49.91      6.42 o 
  -5  14   6       20.41       26.93      5.93 o 
  -4  14   6       35.55       46.45      5.68 o 
  -3  14   6        2.25        7.16      4.45 o 
  -2  14   6       43.33       49.17      5.44 o 
  -1  14   6        5.06        1.24      4.45 o 
   0  14   6       39.14       34.75      3.48 o 
   1  14   6        5.06        0.49      4.69 o 
   2  14   6       41.79       45.71      4.94 o 
   3  14   6        2.25        2.96      4.45 o 
   4  14   6       34.40       36.32      5.68 o 
   5  14   6       20.55       21.25      5.44 o 
   6  14   6       40.93       41.01      6.42 o 
  -5  15   6       13.59       19.27      5.93 o 
  -4  15   6       14.11       20.75      5.68 o 
  -3  15   6       23.24       27.18      5.19 o 
  -2  15   6        5.18        8.65      4.94 o 
  -1  15   6        0.68        2.72      4.69 o 
   0  15   6        6.77        5.37      3.46 o 
   1  15   6        0.50        4.45      4.69 o 
   2  15   6        5.41       13.84      5.19 o 
   3  15   6       22.99       24.21      5.44 o 
   4  15   6       14.51       11.37      5.68 o 
   5  15   6       13.41       23.22      5.68 o 
  -3  16   6        3.24        6.42      5.44 o 
  -2  16   6        7.20        6.92      5.44 o 
  -1  16   6        1.93        1.98      5.44 o 
   0  16   6       15.32       14.95      3.66 o 
   1  16   6        1.98        2.22      4.94 o 
   2  16   6        7.24       13.59      5.19 o 
   3  16   6        3.23        0.00      5.44 o 
   1   0   7      180.24      147.53      3.83 o 
   2   0   7     1072.72      985.33     14.55 o 
   3   0   7       77.46       72.68      2.45 o 
   4   0   7       42.24       21.54      2.47 o 
   5   0   7       32.16       31.77      3.46 o 
   6   0   7        8.09       16.44      2.53 o 
   7   0   7      404.92      375.99      8.37 o 
   8   0   7        0.44        2.59      2.62 o 
   9   0   7      301.83      300.21      8.03 o 
  10   0   7       25.60       33.03      3.58 o 
  11   0   7       26.37       35.16      6.30 o 
 -11   1   7        2.00       -5.44      5.44 o 
 -10   1   7       20.37       17.29      5.19 o 
  -9   1   7        7.69        8.40      4.45 o 
  -8   1   7       24.95       31.63      4.20 o 
  -7   1   7       53.40       42.01      4.20 o 
  -6   1   7       39.39       33.85      3.95 o 
  -5   1   7       57.36       40.52      3.71 o 
  -4   1   7      133.71      131.73      4.45 o 
  -3   1   7       58.19       58.32      3.21 o 
  -2   1   7       11.75       12.85      2.47 o 
  -1   1   7      797.48      634.13     16.35 o 
   0   1   7        0.73        1.24      1.48 o 
   1   1   7      806.44      627.21     16.35 o 
   2   1   7       12.06       11.61      2.47 o 
   3   1   7       61.23       56.09      3.21 o 
   4   1   7      132.29      129.75      4.45 o 
   5   1   7       53.78       37.56      3.46 o 
   6   1   7       37.67       36.32      3.71 o 
   7   1   7       52.49       41.76      4.20 o 
   8   1   7       25.36       25.94      4.20 o 
   9   1   7        7.70       10.13      4.45 o 
  10   1   7       21.20       20.26      4.69 o 
  11   1   7        1.95       -4.94      4.94 o 
 -11   2   7       11.45       15.81      5.44 o 
 -10   2   7       51.45       54.11      5.93 o 
  -9   2   7       37.67       48.18      5.19 o 
  -8   2   7       18.94       13.59      4.20 o 
  -7   2   7      151.21      120.11      5.68 o 
  -6   2   7       87.04       80.80      4.70 o 
  -5   2   7      170.56      168.81      5.68 o 
  -4   2   7      534.85      500.75     15.34 o 
  -3   2   7       63.31       64.25      3.21 o 
  -2   2   7       32.47       31.38      2.72 o 
  -1   2   7     1857.29     1987.43     28.83 o 
   0   2   7      329.95      412.26      8.48 o 
   1   2   7     1857.16     1844.78     27.83 o 
   2   2   7       31.68       25.45      2.72 o 
   3   2   7       63.51       58.32      3.21 o 
   4   2   7      544.37      545.80     15.59 o 
   5   2   7      170.51      183.40      5.93 o 
   6   2   7       91.20       85.25      4.70 o 
   7   2   7      150.83      127.77      5.44 o 
   8   2   7       18.67       17.79      3.95 o 
   9   2   7       37.56       50.16      4.94 o 
  10   2   7       51.20       58.06      6.18 o 
  11   2   7       11.55        7.91      5.68 o 
 -11   3   7       32.25       42.25      5.93 o 
 -10   3   7        4.23        0.99      4.94 o 
  -9   3   7       15.50       19.27      4.69 o 
  -8   3   7        5.42        6.67      3.95 o 
  -7   3   7        6.04        7.41      3.71 o 
  -6   3   7       25.28       24.21      3.71 o 
  -5   3   7       33.53       47.44      4.20 o 
  -4   3   7       29.03       24.46      3.21 o 
  -3   3   7      231.32      259.58      7.91 o 
  -2   3   7       30.57       22.24      2.72 o 
  -1   3   7      869.33      926.47     20.81 o 
   0   3   7      141.95      134.17      8.90 o 
   1   3   7      877.15      915.09     20.56 o 
   2   3   7       31.32       15.81      2.72 o 
   3   3   7      237.34      259.09      7.91 o 
   4   3   7       29.88       21.00      3.21 o 
   5   3   7       33.97       40.27      4.20 o 
   6   3   7       26.69       23.97      3.71 o 
   7   3   7        6.45       12.60      3.46 o 
   8   3   7        6.11        7.16      3.95 o 
   9   3   7       14.82       19.27      4.69 o 
  10   3   7        4.26       -1.73      4.94 o 
  11   3   7       31.64       45.46      5.93 o 
 -11   4   7       15.62       17.54      5.93 o 
 -10   4   7       13.26       13.84      4.94 o 
  -9   4   7       40.26       31.63      4.94 o 
  -8   4   7        3.33        5.68      4.20 o 
  -7   4   7       41.44       44.97      4.20 o 
  -6   4   7       34.76       42.50      4.20 o 
  -5   4   7      158.43      149.53      5.44 o 
  -4   4   7       36.96       26.69      3.21 o 
  -3   4   7      185.90      202.94      6.43 o 
  -2   4   7        9.77        9.14      2.72 o 
  -1   4   7       38.88       33.11      2.97 o 
   0   4   7       45.37       45.69      3.21 o 
   1   4   7       37.63       26.44      2.72 o 
   2   4   7       10.66        7.66      2.47 o 
   3   4   7      189.53      197.25      5.93 o 
   4   4   7       38.28       34.84      3.21 o 
   5   4   7      163.24      144.34      5.44 o 
   6   4   7       35.60       50.90      4.20 o 
   7   4   7       43.70       37.80      4.45 o 
   8   4   7        3.52        8.15      3.95 o 
   9   4   7       41.07       35.58      4.94 o 
  10   4   7       13.17       29.15      4.69 o 
  11   4   7       14.86       14.08      5.68 o 
 -11   5   7       27.91       21.99      5.93 o 
 -10   5   7       15.43       14.08      5.44 o 
  -9   5   7       40.97       43.98      5.19 o 
  -8   5   7       42.00       41.76      4.69 o 
  -7   5   7       72.03       73.14      4.94 o 
  -6   5   7      107.14       90.94      5.19 o 
  -5   5   7      144.90      163.85      5.68 o 
  -4   5   7       96.01      100.58      4.94 o 
  -3   5   7      483.81      520.95     16.08 o 
  -2   5   7       55.25       59.06      3.71 o 
  -1   5   7     1131.55     1149.42     24.78 o 
   0   5   7       29.25       36.08      2.10 o 
   1   5   7     1140.92     1147.46     24.54 o 
   2   5   7       56.45       59.06      3.46 o 
   3   5   7      494.19      515.76     15.58 o 
   4   5   7       97.68      104.53      4.70 o 
   5   5   7      147.94      171.02      5.68 o 
   6   5   7      108.69      103.30      5.19 o 
   7   5   7       71.40       69.93      4.94 o 
   8   5   7       42.66       37.80      4.94 o 
   9   5   7       39.43       35.83      5.19 o 
  10   5   7       15.51       16.55      5.44 o 
  11   5   7       27.09       31.38      6.18 o 
 -10   6   7        8.71        3.21      5.19 o 
  -9   6   7       15.97       22.24      5.19 o 
  -8   6   7        1.51        1.73      4.20 o 
  -7   6   7       49.47       40.77      4.94 o 
  -6   6   7       79.13       83.77      5.19 o 
  -5   6   7      118.05      107.99      5.19 o 
  -4   6   7      540.84      541.73     17.56 o 
  -3   6   7        0.80       -1.73      3.46 o 
  -2   6   7      708.60      640.77     17.82 o 
  -1   6   7       32.31       28.41      3.21 o 
   0   6   7      550.74      483.16     18.43 o 
   1   6   7       31.96       24.71      2.96 o 
   2   6   7      713.06      623.70     17.82 o 
   3   6   7        0.87       -2.22      3.21 o 
   4   6   7      547.36      542.23     15.34 o 
   5   6   7      119.67      104.78      5.19 o 
   6   6   7       81.79       91.92      5.19 o 
   7   6   7       50.51       46.70      4.45 o 
   8   6   7        1.38        1.73      3.95 o 
   9   6   7       15.50       16.55      4.69 o 
  10   6   7        8.15       10.62      4.94 o 
 -10   7   7       56.37       58.06      6.18 o 
  -9   7   7        4.50       10.87      4.69 o 
  -8   7   7       34.34       33.85      4.94 o 
  -7   7   7        8.10        9.14      4.20 o 
  -6   7   7       42.97       29.16      4.20 o 
  -5   7   7       55.41       59.30      4.69 o 
  -4   7   7       48.20       48.43      4.20 o 
  -3   7   7       75.95       75.61      4.69 o 
  -2   7   7      167.53      164.36      5.44 o 
  -1   7   7       18.55       34.10      3.71 o 
   0   7   7       11.72       16.94      3.71 o 
   1   7   7       18.68       30.64      3.71 o 
   2   7   7      171.35      149.78      5.44 o 
   3   7   7       74.95       66.72      4.69 o 
   4   7   7       49.47       46.70      4.20 o 
   5   7   7       54.16       62.02      4.45 o 
   6   7   7       42.44       26.19      4.20 o 
   7   7   7        7.85        5.68      4.20 o 
   8   7   7       35.57       25.70      4.94 o 
   9   7   7        4.53       -1.98      4.94 o 
  10   7   7       57.56       51.89      6.42 o 
 -10   8   7       21.84       30.39      6.18 o 
  -9   8   7        7.68       13.84      5.19 o 
  -8   8   7        3.37        6.92      4.69 o 
  -7   8   7        8.76       10.38      4.20 o 
  -6   8   7       16.81       18.53      4.45 o 
  -5   8   7       20.80       27.92      3.95 o 
  -4   8   7      323.67      347.60     10.63 o 
  -3   8   7       48.88       44.48      4.45 o 
  -2   8   7      432.50      382.08     11.62 o 
  -1   8   7      169.40      156.20      5.68 o 
   0   8   7       76.32       26.35      2.62 o 
   1   8   7      169.27      154.47      5.44 o 
   2   8   7      437.91      407.80     11.62 o 
   3   8   7       48.96       50.90      4.20 o 
   4   8   7      327.74      343.15     10.38 o 
   5   8   7       22.04       27.92      3.95 o 
   6   8   7       17.76       22.48      3.95 o 
   7   8   7        9.48       15.81      3.95 o 
   8   8   7        3.05        3.46      4.45 o 
   9   8   7        7.72        7.66      5.19 o 
  10   8   7       21.33       25.94      5.93 o 
  -9   9   7        3.47        6.18      5.44 o 
  -8   9   7       16.46       25.20      4.94 o 
  -7   9   7       61.76       58.81      5.68 o 
  -6   9   7        0.47        8.40      3.95 o 
  -5   9   7       57.30       53.62      4.94 o 
  -4   9   7       94.95      118.86      5.68 o 
  -3   9   7       51.26       49.66      4.45 o 
  -2   9   7      107.65      105.02      5.19 o 
  -1   9   7      240.59      223.46      6.67 o 
   0   9   7        0.64        4.95      2.35 o 
   1   9   7      238.30      233.59      6.67 o 
   2   9   7      108.30      102.80      5.19 o 
   3   9   7       48.67       44.48      4.20 o 
   4   9   7       95.53      111.69      5.68 o 
   5   9   7       56.86       56.09      4.45 o 
   6   9   7        0.45        3.46      3.95 o 
   7   9   7       62.24       54.61      5.44 o 
   8   9   7       16.25       10.62      5.19 o 
   9   9   7        3.59        2.72      4.94 o 
  -9  10   7        5.20        1.24      5.68 o 
  -8  10   7        1.15       -4.94      4.94 o 
  -7  10   7        8.59       -2.72      4.94 o 
  -6  10   7       11.28       12.60      4.45 o 
  -5  10   7       39.26       38.05      4.94 o 
  -4  10   7       23.20       23.22      4.45 o 
  -3  10   7        8.15        9.14      3.71 o 
  -2  10   7       96.85      108.98      5.93 o 
  -1  10   7       79.44       57.33      4.94 o 
   0  10   7       41.19       83.39      3.49 o 
   1  10   7       78.85       65.48      4.69 o 
   2  10   7       99.05      117.87      5.68 o 
   3  10   7        8.67        9.14      3.71 o 
   4  10   7       23.21       26.93      4.20 o 
   5  10   7       40.47       39.04      4.94 o 
   6  10   7       10.52        8.89      4.20 o 
   7  10   7        9.10        5.19      4.69 o 
   8  10   7        1.02       -4.94      4.94 o 
   9  10   7        5.46       -1.98      5.68 o 
  -8  11   7       29.56       31.13      6.42 o 
  -7  11   7        3.80       -3.21      5.19 o 
  -6  11   7      102.82      110.46      6.67 o 
  -5  11   7       15.01       22.48      4.45 o 
  -4  11   7       42.40       44.47      5.19 o 
  -3  11   7       33.34       33.85      4.69 o 
  -2  11   7       58.55       47.94      4.69 o 
  -1  11   7       14.87       18.53      3.95 o 
   0  11   7       75.14       57.28      4.32 o 
   1  11   7       14.93       15.32      3.95 o 
   2  11   7       60.12       48.18      4.69 o 
   3  11   7       33.35       31.63      4.45 o 
   4  11   7       41.30       53.62      5.19 o 
   5  11   7       14.97       22.73      4.20 o 
   6  11   7      101.17      106.25      6.67 o 
   7  11   7        3.80        1.73      4.45 o 
   8  11   7       29.02       24.46      5.93 o 
  -7  12   7       17.92       26.19      5.68 o 
  -6  12   7       10.90       10.87      5.44 o 
  -5  12   7        5.35       10.38      4.45 o 
  -4  12   7       37.14       28.91      5.44 o 
  -3  12   7       43.45       44.47      4.94 o 
  -2  12   7       13.97        5.44      4.45 o 
  -1  12   7      101.32       98.60      6.18 o 
   0  12   7        0.15        1.61      2.80 o 
   1  12   7      100.99      101.07      6.18 o 
   2  12   7       14.90       19.27      4.20 o 
   3  12   7       43.02       40.27      5.19 o 
   4  12   7       38.22       36.32      5.19 o 
   5  12   7        4.98        9.14      4.45 o 
   6  12   7       10.90       15.57      5.19 o 
   7  12   7       17.32       17.29      5.44 o 
  -7  13   7       16.96       28.91      6.42 o 
  -6  13   7       31.12       43.24      6.18 o 
  -5  13   7       38.03       44.23      5.68 o 
  -4  13   7       33.88       21.74      5.93 o 
  -3  13   7       25.95       28.66      4.94 o 
  -2  13   7       18.69       20.26      4.94 o 
  -1  13   7       13.85       17.79      4.45 o 
   0  13   7        2.81        3.97      3.58 o 
   1  13   7       13.64        9.64      4.20 o 
   2  13   7       18.62       11.61      4.69 o 
   3  13   7       24.71       16.55      4.69 o 
   4  13   7       33.86       36.32      5.44 o 
   5  13   7       37.03       38.79      5.68 o 
   6  13   7       31.17       37.56      6.42 o 
   7  13   7       17.30       38.79      5.68 o 
  -5  14   7       14.52        8.15      5.93 o 
  -4  14   7        7.10       10.87      5.19 o 
  -3  14   7       10.62        7.91      5.19 o 
  -2  14   7       29.71       18.28      5.44 o 
  -1  14   7        9.18        9.64      4.69 o 
   0  14   7       27.74       12.85      3.49 o 
   1  14   7        9.09       13.59      4.45 o 
   2  14   7       29.19       28.17      5.19 o 
   3  14   7       10.39       11.12      5.19 o 
   4  14   7        6.82        7.66      5.19 o 
   5  14   7       13.94       11.37      5.44 o 
  -4  15   7        1.64        4.45      5.44 o 
  -3  15   7        3.93        8.15      5.44 o 
  -2  15   7       10.36       12.60      5.44 o 
  -1  15   7        5.05        3.71      4.94 o 
   0  15   7       33.92       52.82      4.19 o 
   1  15   7        5.00        2.47      4.94 o 
   2  15   7       10.47       10.13      5.68 o 
   3  15   7        3.84        7.41      4.94 o 
   4  15   7        1.58        4.45      5.44 o 
  -1  16   7        4.36       -2.47      5.19 o 
   0  16   7        0.32        7.41      5.44 o 
   1  16   7        4.47        1.73      4.94 o 
   0   0   8       40.97       39.37      2.00 o 
   1   0   8      115.48      171.40      3.50 o 
   2   0   8      123.46      122.37      2.97 o 
   3   0   8       16.56       20.30      2.18 o 
   4   0   8      519.87      448.19     20.16 o 
   5   0   8       53.20       61.49      3.05 o 
   6   0   8      652.63      523.30     11.37 o 
   7   0   8       10.59       10.28      2.88 o 
   8   0   8      238.87      207.03      5.33 o 
   9   0   8        8.01       10.47      3.40 o 
  10   0   8       24.50       23.15      3.67 o 
  11   0   8        9.89       19.12      5.31 o 
 -11   1   8        0.62        6.42      5.19 o 
 -10   1   8       26.88       38.54      5.44 o 
  -9   1   8       18.79       19.77      4.69 o 
  -8   1   8       23.12       26.19      4.69 o 
  -7   1   8       36.87       36.32      4.20 o 
  -6   1   8       32.28       26.19      3.95 o 
  -5   1   8      197.77      198.23      6.18 o 
  -4   1   8      273.88      269.48      8.41 o 
  -3   1   8      315.70      342.22     10.39 o 
  -2   1   8      172.29      239.52      7.42 o 
  -1   1   8      179.96      161.66      5.19 o 
   0   1   8        5.47       21.66      2.96 o 
   1   1   8      183.96      174.02      4.70 o 
   2   1   8      168.64      230.37      7.17 o 
   3   1   8      318.97      337.52      9.89 o 
   4   1   8      270.20      274.17      8.41 o 
   5   1   8      197.18      207.13      5.93 o 
   6   1   8       31.56       32.12      3.71 o 
   7   1   8       37.65       39.53      4.20 o 
   8   1   8       22.91       21.50      4.69 o 
   9   1   8       19.78       23.72      4.45 o 
  10   1   8       26.77       27.67      5.68 o 
  11   1   8        0.76        3.95      4.94 o 
 -11   2   8       21.55       17.54      5.93 o 
 -10   2   8        1.74        8.89      4.94 o 
  -9   2   8       17.75       14.58      4.69 o 
  -8   2   8       17.15       23.47      4.45 o 
  -7   2   8       17.90       10.87      3.71 o 
  -6   2   8       42.62       55.10      4.45 o 
  -5   2   8       72.79       77.34      4.69 o 
  -4   2   8      210.08      209.62      5.93 o 
  -3   2   8      115.19       97.37      4.20 o 
  -2   2   8      425.22      388.83     11.63 o 
  -1   2   8       62.07       78.09      3.71 o 
   0   2   8      250.80      216.10      4.55 o 
   1   2   8       61.47       78.09      3.46 o 
   2   2   8      425.20      369.54     11.63 o 
   3   2   8      116.34      101.82      4.20 o 
   4   2   8      210.22      219.75      5.93 o 
   5   2   8       72.79       82.04      4.45 o 
   6   2   8       42.96       55.59      4.45 o 
   7   2   8       17.12       10.62      3.71 o 
   8   2   8       17.24       16.31      4.45 o 
   9   2   8       18.07       20.51      4.45 o 
  10   2   8        1.69       13.09      4.69 o 
  11   2   8       21.74       15.57      5.93 o 
 -11   3   8        2.16       -5.68      5.68 o 
 -10   3   8        2.10        6.42      4.94 o 
  -9   3   8       15.26       17.54      4.69 o 
  -8   3   8       15.04       15.81      4.45 o 
  -7   3   8      170.34      149.52      6.18 o 
  -6   3   8       53.95       56.09      4.45 o 
  -5   3   8      427.28      435.74     13.11 o 
  -4   3   8      279.02      317.93     10.14 o 
  -3   3   8      223.79      251.40      7.17 o 
  -2   3   8      571.50      593.11     15.84 o 
  -1   3   8       16.56       11.12      2.96 o 
   0   3   8      572.60      575.35     11.38 o 
   1   3   8       17.97        8.65      2.96 o 
   2   3   8      561.96      553.50     15.84 o 
   3   3   8      226.23      251.90      7.66 o 
   4   3   8      272.42      298.89      8.90 o 
   5   3   8      429.53      435.49     13.11 o 
   6   3   8       52.91       59.05      4.45 o 
   7   3   8      170.50      152.24      5.93 o 
   8   3   8       15.63       16.80      4.45 o 
   9   3   8       14.84       14.08      4.69 o 
  10   3   8        2.36        0.74      4.94 o 
  11   3   8        2.13       -2.72      5.44 o 
 -11   4   8       12.00        1.98      6.18 o 
 -10   4   8       36.69       37.56      5.93 o 
  -9   4   8       22.50       23.47      4.94 o 
  -8   4   8       97.06      104.28      6.18 o 
  -7   4   8       35.83       39.78      4.45 o 
  -6   4   8      190.30      187.10      6.43 o 
  -5   4   8      185.57      205.39      6.43 o 
  -4   4   8      263.66      282.81      8.41 o 
  -3   4   8      287.41      368.13     10.63 o 
  -2   4   8      221.50      225.45      6.67 o 
  -1   4   8       11.46       -1.73      2.96 o 
   0   4   8        0.05       -1.11      1.75 o 
   1   4   8       11.41        8.65      2.72 o 
   2   4   8      211.39      217.78      6.67 o 
   3   4   8      283.44      351.81     10.14 o 
   4   4   8      256.76      276.87      8.41 o 
   5   4   8      181.78      192.78      6.18 o 
   6   4   8      187.18      200.69      6.43 o 
   7   4   8       34.72       31.87      4.69 o 
   8   4   8       96.66       82.04      6.18 o 
   9   4   8       22.24       14.58      4.94 o 
  10   4   8       37.34       32.12      5.68 o 
  11   4   8       12.11       21.99      5.44 o 
 -10   5   8       34.12       37.31      5.93 o 
  -9   5   8        5.43        7.66      4.94 o 
  -8   5   8       88.86       87.23      6.18 o 
  -7   5   8        4.63       -0.74      3.95 o 
  -6   5   8      105.59      107.74      5.44 o 
  -5   5   8      183.96      178.94      6.18 o 
  -4   5   8        8.06        3.71      3.46 o 
  -3   5   8       97.04       98.35      4.70 o 
  -2   5   8      278.52      268.74      8.65 o 
  -1   5   8      250.46      268.23      8.41 o 
   0   5   8      359.74      402.76      8.45 o 
   1   5   8      252.92      250.93      7.91 o 
   2   5   8      280.32      273.93      8.90 o 
   3   5   8       95.62       81.80      4.70 o 
   4   5   8        8.59        6.92      3.21 o 
   5   5   8      179.77      175.23      5.93 o 
   6   5   8      103.62       90.69      5.44 o 
   7   5   8        4.17        1.73      3.71 o 
   8   5   8       87.45       79.57      5.68 o 
   9   5   8        5.88       11.61      4.45 o 
  10   5   8       34.01       33.85      6.18 o 
 -10   6   8        5.37        9.39      5.44 o 
  -9   6   8        8.12       14.82      4.69 o 
  -8   6   8       14.67       11.86      4.45 o 
  -7   6   8       87.34       76.35      5.68 o 
  -6   6   8       19.66       18.53      3.95 o 
  -5   6   8      333.46      337.47      9.89 o 
  -4   6   8       69.57       56.59      4.45 o 
  -3   6   8      521.89      529.08     15.83 o 
  -2   6   8        9.36       17.05      3.46 o 
  -1   6   8      102.14       97.37      4.70 o 
   0   6   8       14.72        8.89      2.27 o 
   1   6   8       99.13       89.46      4.70 o 
   2   6   8        9.95        3.21      3.46 o 
   3   6   8      517.74      512.01     15.34 o 
   4   6   8       69.18       52.14      3.95 o 
   5   6   8      330.94      327.82     10.88 o 
   6   6   8       19.54       19.02      3.95 o 
   7   6   8       85.91       85.50      5.68 o 
   8   6   8       14.77       10.13      4.69 o 
   9   6   8        8.00        2.22      4.94 o 
  10   6   8        5.21       -2.22      4.94 o 
 -10   7   8        6.81       -3.71      5.68 o 
  -9   7   8       10.30        3.71      5.68 o 
  -8   7   8       69.47       48.92      5.44 o 
  -7   7   8       24.21       21.99      4.69 o 
  -6   7   8       67.99       73.63      4.94 o 
  -5   7   8       48.52       58.07      4.69 o 
  -4   7   8       63.69       45.47      4.20 o 
  -3   7   8        6.51        2.72      3.71 o 
  -2   7   8       38.85       21.74      3.71 o 
  -1   7   8       22.44       31.87      3.71 o 
   0   7   8       38.76       16.98      3.58 o 
   1   7   8       21.23       26.19      3.71 o 
   2   7   8       36.51       21.99      3.46 o 
   3   7   8        7.10        7.16      3.46 o 
   4   7   8       61.24       43.74      3.95 o 
   5   7   8       50.66       58.07      4.45 o 
   6   7   8       68.76       69.43      4.94 o 
   7   7   8       24.84       25.45      4.45 o 
   8   7   8       71.08       56.09      5.93 o 
   9   7   8       10.41        0.99      5.19 o 
  10   7   8        7.19       -1.48      5.44 o 
  -9   8   8       13.19       18.04      5.68 o 
  -8   8   8        5.05       -2.22      5.19 o 
  -7   8   8        5.39        6.92      4.20 o 
  -6   8   8        1.18       -0.25      3.95 o 
  -5   8   8       25.97       24.21      3.95 o 
  -4   8   8       66.42       50.65      4.94 o 
  -3   8   8       57.57       58.07      4.45 o 
  -2   8   8      260.72      257.33      7.91 o 
  -1   8   8        4.70       -1.48      3.46 o 
   0   8   8      194.52      232.32     11.00 o 
   1   8   8        4.67        0.99      3.21 o 
   2   8   8      266.00      261.29      7.91 o 
   3   8   8       57.42       47.94      4.45 o 
   4   8   8       68.47       53.37      4.45 o 
   5   8   8       26.05       19.77      3.95 o 
   6   8   8        0.84       -0.25      3.71 o 
   7   8   8        5.44       14.33      4.20 o 
   8   8   8        4.47       -0.74      4.69 o 
   9   8   8       13.05       21.49      5.68 o 
  -9   9   8        3.49        0.99      5.68 o 
  -8   9   8        7.48       18.04      5.19 o 
  -7   9   8        9.67       -0.49      4.94 o 
  -6   9   8       49.61       41.76      4.94 o 
  -5   9   8       34.07       34.59      4.94 o 
  -4   9   8       96.05       84.26      5.44 o 
  -3   9   8       79.86       92.66      5.19 o 
  -2   9   8      105.19       97.36      5.19 o 
  -1   9   8      272.26      388.10     11.37 o 
   0   9   8       32.69       24.70      3.83 o 
   1   9   8      272.11      384.15     12.11 o 
   2   9   8      104.17       95.63      5.44 o 
   3   9   8       79.57       92.66      5.19 o 
   4   9   8       94.64       70.18      5.44 o 
   5   9   8       33.58       33.85      4.69 o 
   6   9   8       48.11       37.80      5.19 o 
   7   9   8        9.30       11.12      4.45 o 
   8   9   8        6.93        2.96      4.94 o 
   9   9   8        3.26        9.14      4.94 o 
  -8  10   8        5.17       -2.47      5.44 o 
  -7  10   8        3.51       11.12      4.69 o 
  -6  10   8        0.46        2.47      4.20 o 
  -5  10   8       50.60       40.27      5.19 o 
  -4  10   8        1.21       -2.22      4.20 o 
  -3  10   8      141.60      118.62      5.93 o 
  -2  10   8       22.31       18.78      3.71 o 
  -1  10   8      140.94      111.21      5.44 o 
   0  10   8       79.91       57.25      3.15 o 
   1  10   8      140.56       98.60      5.68 o 
   2  10   8       22.52       12.60      3.95 o 
   3  10   8      141.44      122.33      5.68 o 
   4  10   8        1.41        5.19      3.95 o 
   5  10   8       50.84       35.09      5.19 o 
   6  10   8        0.42        5.19      4.20 o 
   7  10   8        3.68        4.45      4.69 o 
   8  10   8        5.23       -1.24      5.19 o 
  -8  11   8       15.24        8.65      6.18 o 
  -7  11   8       10.92       13.09      5.44 o 
  -6  11   8       18.17        8.65      5.44 o 
  -5  11   8        5.77        6.92      4.45 o 
  -4  11   8       11.50       17.05      4.45 o 
  -3  11   8       74.05       68.94      5.68 o 
  -2  11   8       25.15       30.39      4.45 o 
  -1  11   8      160.97      170.03      6.92 o 
   0  11   8        7.39        6.05      2.62 o 
   1  11   8      162.23      154.21      6.92 o 
   2  11   8       26.34       24.95      4.45 o 
   3  11   8       74.93       61.77      5.68 o 
   4  11   8       12.16        7.66      4.45 o 
   5  11   8        5.06        0.00      4.45 o 
   6  11   8       18.53       14.33      5.19 o 
   7  11   8       10.66       16.55      4.94 o 
   8  11   8       15.38        9.64      5.68 o 
  -7  12   8        6.33       -0.49      5.44 o 
  -6  12   8       23.34       27.67      5.68 o 
  -5  12   8        2.22       -1.24      4.69 o 
  -4  12   8       42.32       58.06      5.68 o 
  -3  12   8       19.95       24.21      4.45 o 
  -2  12   8       22.73       17.54      5.19 o 
  -1  12   8       54.65       42.99      5.19 o 
   0  12   8       30.71       38.57      6.42 o 
   1  12   8       54.80       47.44      5.19 o 
   2  12   8       23.19       29.65      4.69 o 
   3  12   8       20.17       12.35      4.45 o 
   4  12   8       43.96       63.75      5.68 o 
   5  12   8        2.11       -2.47      4.94 o 
   6  12   8       24.24       21.25      5.68 o 
   7  12   8        6.11       11.86      4.94 o 
  -6  13   8       10.67        8.89      5.68 o 
  -5  13   8       13.65       20.75      5.44 o 
  -4  13   8       18.06       32.12      5.44 o 
  -3  13   8        4.13        3.46      4.94 o 
  -2  13   8       22.59       37.80      5.44 o 
  -1  13   8       60.13       52.14      5.93 o 
   0  13   8        0.14        3.71      2.97 o 
   1  13   8       60.19       59.05      5.68 o 
   2  13   8       21.45       28.66      5.19 o 
   3  13   8        4.11       11.86      4.45 o 
   4  13   8       17.36       22.24      5.44 o 
   5  13   8       13.76       16.06      5.44 o 
   6  13   8       10.74        4.45      5.68 o 
  -5  14   8        2.75       10.87      5.68 o 
  -4  14   8       43.89       44.23      6.42 o 
  -3  14   8       11.79       11.37      5.19 o 
  -2  14   8       74.09       67.21      6.67 o 
  -1  14   8        0.47       -0.99      4.69 o 
   0  14   8       50.68       42.78      4.02 o 
   1  14   8        0.61       -3.21      4.45 o 
   2  14   8       74.88       69.93      6.42 o 
   3  14   8       12.08       10.87      4.69 o 
   4  14   8       44.66       47.93      6.18 o 
   5  14   8        2.73       -2.47      5.44 o 
  -3  15   8        5.62        4.69      5.93 o 
  -2  15   8        4.34       -4.20      5.44 o 
  -1  15   8        5.03        9.39      5.19 o 
   0  15   8       26.53       30.23      6.79 o 
   1  15   8        5.59        1.98      5.19 o 
   2  15   8        4.39       -0.99      5.44 o 
   3  15   8        6.20        9.14      5.19 o 
   1   0   9       39.37       16.45      2.10 o 
   2   0   9       28.27       23.10      3.34 o 
   3   0   9      578.11      508.70     25.24 o 
   4   0   9       87.72      111.02      3.58 o 
   5   0   9      573.24      562.54     17.81 o 
   6   0   9        1.62        5.68      2.72 o 
   7   0   9       19.51       20.89      2.88 o 
   8   0   9       31.52       46.65     10.99 o 
   9   0   9       19.07       17.23      3.40 o 
  10   0   9        3.36        0.44      3.58 o 
  11   0   9        1.03       -3.93      3.93 o 
 -11   1   9       40.14       47.19      6.67 o 
 -10   1   9        5.22       14.33      5.19 o 
  -9   1   9       32.89       20.51      5.44 o 
  -8   1   9       13.11        8.89      4.69 o 
  -7   1   9       40.61       46.45      4.45 o 
  -6   1   9       28.79       22.24      4.20 o 
  -5   1   9        9.23       18.53      3.71 o 
  -4   1   9      246.12      254.37      6.67 o 
  -3   1   9        6.45        8.40      3.46 o 
  -2   1   9      676.73      612.03     17.08 o 
  -1   1   9       19.39        8.15      2.96 o 
   0   1   9      327.42      248.92      5.56 o 
   1   1   9       19.08       10.13      2.72 o 
   2   1   9      668.81      607.56     17.08 o 
   3   1   9        5.82       10.13      3.21 o 
   4   1   9      243.26      244.48      7.66 o 
   5   1   9        9.98       20.51      3.46 o 
   6   1   9       27.82       20.75      3.71 o 
   7   1   9       42.05       50.40      4.45 o 
   8   1   9       12.45       -4.69      4.69 o 
   9   1   9       32.71       30.64      5.44 o 
  10   1   9        5.60       21.00      4.94 o 
  11   1   9       39.41       39.78      6.42 o 
 -10   2   9        8.48        2.22      5.44 o 
  -9   2   9       10.22        7.66      4.69 o 
  -8   2   9       82.12       72.15      5.68 o 
  -7   2   9        0.97        4.94      3.71 o 
  -6   2   9      206.20      208.11      6.92 o 
  -5   2   9       26.27       28.66      3.95 o 
  -4   2   9      103.65       96.87      4.94 o 
  -3   2   9      354.95      352.86     10.63 o 
  -2   2   9       78.50       76.85      4.20 o 
  -1   2   9      921.07      872.46     23.03 o 
   0   2   9      128.73      120.77      8.03 o 
   1   2   9      926.58      849.69     22.54 o 
   2   2   9       75.06       75.12      3.95 o 
   3   2   9      360.45      349.15     10.63 o 
   4   2   9      100.57      101.32      4.94 o 
   5   2   9       27.91       20.01      3.71 o 
   6   2   9      206.11      196.25      6.67 o 
   7   2   9        1.12        2.47      3.71 o 
   8   2   9       83.10       80.31      5.93 o 
   9   2   9        9.49        1.48      4.45 o 
  10   2   9        8.83       -0.49      5.19 o 
 -10   3   9        3.48        3.95      4.69 o 
  -9   3   9       26.16       40.52      4.94 o 
  -8   3   9       45.12       34.34      5.19 o 
  -7   3   9       75.42       66.47      5.44 o 
  -6   3   9      109.52      107.74      5.68 o 
  -5   3   9      262.59      280.57      9.15 o 
  -4   3   9      162.12      178.44      6.18 o 
  -3   3   9      574.81      547.73     15.83 o 
  -2   3   9      100.72      105.77      4.70 o 
  -1   3   9       79.32       65.24      3.71 o 
   0   3   9        0.07        2.59      1.92 o 
   1   3   9       79.62       63.75      3.71 o 
   2   3   9      103.31      109.48      4.70 o 
   3   3   9      576.77      526.46     15.34 o 
   4   3   9      164.43      175.73      5.93 o 
   5   3   9      263.61      263.27      7.66 o 
   6   3   9      110.35      110.21      5.44 o 
   7   3   9       74.98       60.29      5.19 o 
   8   3   9       45.19       39.04      4.94 o 
   9   3   9       26.12       31.38      5.19 o 
  10   3   9        3.43        3.21      5.19 o 
 -10   4   9       10.83        4.45      5.68 o 
  -9   4   9        1.39        6.67      4.45 o 
  -8   4   9       22.42       23.97      4.69 o 
  -7   4   9       10.01       10.38      4.20 o 
  -6   4   9       71.86       65.23      5.19 o 
  -5   4   9       52.92       68.20      4.45 o 
  -4   4   9        9.67       -1.48      3.71 o 
  -3   4   9       47.08       66.22      4.45 o 
  -2   4   9       26.61       24.21      3.71 o 
  -1   4   9       55.94       58.31      4.20 o 
   0   4   9       14.84       12.85      2.27 o 
   1   4   9       55.84       57.82      3.95 o 
   2   4   9       26.25       26.44      3.71 o 
   3   4   9       46.06       61.03      4.20 o 
   4   4   9       10.18        7.66      3.46 o 
   5   4   9       51.79       63.01      4.69 o 
   6   4   9       73.62       76.85      5.19 o 
   7   4   9        9.93       13.84      4.20 o 
   8   4   9       23.32       21.99      4.69 o 
   9   4   9        1.61       -2.22      4.45 o 
  10   4   9       10.95       11.61      5.44 o 
 -10   5   9        2.59        3.95      5.19 o 
  -9   5   9        1.35       -3.95      4.94 o 
  -8   5   9       16.77       18.28      4.94 o 
  -7   5   9        3.25        2.72      4.20 o 
  -6   5   9       48.21       30.14      4.69 o 
  -5   5   9       36.46       36.81      4.45 o 
  -4   5   9      144.65      169.54      6.18 o 
  -3   5   9       36.66       52.63      4.20 o 
  -2   5   9      143.40      168.06      5.68 o 
  -1   5   9       14.58        8.40      3.21 o 
   0   5   9       58.30       57.04      3.46 o 
   1   5   9       14.85       10.38      3.21 o 
   2   5   9      145.38      180.91      5.68 o 
   3   5   9       36.82       51.39      4.45 o 
   4   5   9      147.93      178.68      6.18 o 
   5   5   9       36.05       40.27      4.20 o 
   6   5   9       51.01       45.71      4.69 o 
   7   5   9        3.04        4.69      3.95 o 
   8   5   9       17.99        7.66      4.94 o 
   9   5   9        1.47        6.18      4.45 o 
  10   5   9        2.79        5.93      5.19 o 
 -10   6   9       13.53       11.12      6.18 o 
  -9   6   9       22.45       33.11      5.68 o 
  -8   6   9       34.76       31.38      5.93 o 
  -7   6   9       38.74       55.84      5.68 o 
  -6   6   9       50.32       42.25      4.69 o 
  -5   6   9       21.19       28.66      4.20 o 
  -4   6   9      179.94      188.08      6.43 o 
  -3   6   9       24.62       25.70      3.71 o 
  -2   6   9      109.78      117.38      5.19 o 
  -1   6   9       30.80       20.75      3.71 o 
   0   6   9       21.76       28.09      2.62 o 
   1   6   9       29.49       18.78      3.71 o 
   2   6   9      106.71      110.96      4.94 o 
   3   6   9       23.42       21.99      3.71 o 
   4   6   9      176.32      182.40      6.18 o 
   5   6   9       20.66       33.35      4.20 o 
   6   6   9       49.45       41.51      4.94 o 
   7   6   9       37.54       60.29      5.19 o 
   8   6   9       35.68       38.54      5.44 o 
   9   6   9       21.78       27.92      5.19 o 
  10   6   9       14.01        7.91      5.93 o 
  -9   7   9       16.91       15.07      5.68 o 
  -8   7   9       17.66       21.50      5.44 o 
  -7   7   9      117.37      101.56      6.18 o 
  -6   7   9       36.06       37.56      4.94 o 
  -5   7   9      147.33      130.73      6.18 o 
  -4   7   9       39.53       37.06      4.45 o 
  -3   7   9       39.18       42.99      4.45 o 
  -2   7   9       17.38       17.79      3.71 o 
  -1   7   9       10.95       10.62      3.71 o 
   0   7   9       10.35       12.04      2.45 o 
   1   7   9        9.96       18.78      3.46 o 
   2   7   9       17.65       18.28      3.71 o 
   3   7   9       38.53       42.75      4.20 o 
   4   7   9       39.84       43.98      4.20 o 
   5   7   9      149.01      139.88      6.18 o 
   6   7   9       35.84       41.76      4.94 o 
   7   7   9      119.07       97.61      6.67 o 
   8   7   9       17.14       27.92      4.69 o 
   9   7   9       17.20       20.01      5.19 o 
  -9   8   9       12.32       15.32      6.18 o 
  -8   8   9       28.67       26.19      5.68 o 
  -7   8   9       42.75       40.03      5.44 o 
  -6   8   9        1.65        5.93      4.20 o 
  -5   8   9       58.46       44.97      4.94 o 
  -4   8   9       52.89       40.52      4.45 o 
  -3   8   9        4.95        6.42      3.46 o 
  -2   8   9      113.45       98.60      5.19 o 
  -1   8   9        4.60        7.91      3.46 o 
   0   8   9      109.95       85.01      9.14 o 
   1   8   9        5.14        1.98      3.46 o 
   2   8   9      113.68       94.65      4.94 o 
   3   8   9        4.12       -3.46      3.46 o 
   4   8   9       53.43       33.36      4.69 o 
   5   8   9       56.44       38.55      4.94 o 
   6   8   9        1.81       -4.20      4.20 o 
   7   8   9       41.93       33.36      5.44 o 
   8   8   9       29.00       21.00      5.19 o 
   9   8   9       12.19       13.59      5.68 o 
  -8   9   9       34.82       41.01      6.18 o 
  -7   9   9       15.11       15.81      5.19 o 
  -6   9   9       41.38       35.33      5.44 o 
  -5   9   9       52.97       61.03      4.94 o 
  -4   9   9       66.89       64.99      4.94 o 
  -3   9   9       38.68       37.31      4.69 o 
  -2   9   9       33.60       25.45      3.95 o 
  -1   9   9       35.06       24.46      4.20 o 
   0   9   9        4.85        0.37      2.45 o 
   1   9   9       35.33       24.21      3.95 o 
   2   9   9       33.68       20.26      3.95 o 
   3   9   9       39.04       41.02      4.69 o 
   4   9   9       65.93       59.80      4.94 o 
   5   9   9       53.13       53.62      5.19 o 
   6   9   9       40.42       41.51      5.19 o 
   7   9   9       15.17       22.98      4.94 o 
   8   9   9       34.38       36.57      6.18 o 
  -8  10   9       42.50       37.80      6.42 o 
  -7  10   9       27.77       32.86      5.44 o 
  -6  10   9       47.39       39.04      6.18 o 
  -5  10   9       31.00       42.00      5.19 o 
  -4  10   9        2.44        0.49      4.20 o 
  -3  10   9       54.52       45.96      5.19 o 
  -2  10   9       25.76       17.79      4.45 o 
  -1  10   9       40.77       29.40      4.69 o 
   0  10   9       24.51        9.85      2.70 o 
   1  10   9       39.66       38.30      4.69 o 
   2  10   9       26.13       17.05      4.20 o 
   3  10   9       53.34       55.10      4.94 o 
   4  10   9        1.97        4.20      3.95 o 
   5  10   9       30.82       27.67      5.19 o 
   6  10   9       47.41       41.76      5.19 o 
   7  10   9       27.81       32.86      5.68 o 
   8  10   9       42.73       37.80      6.42 o 
  -7  11   9        1.91       -5.19      5.19 o 
  -6  11   9       18.13       13.34      5.44 o 
  -5  11   9        0.90        0.74      4.69 o 
  -4  11   9       13.03       10.38      4.69 o 
  -3  11   9        1.35        1.73      4.20 o 
  -2  11   9       16.53       18.78      4.69 o 
  -1  11   9        0.21       -0.25      4.20 o 
   0  11   9        0.05       -1.36      2.88 o 
   1  11   9        0.12        1.98      3.95 o 
   2  11   9       15.96       21.99      4.20 o 
   3  11   9        1.17        8.89      3.95 o 
   4  11   9       13.32       17.29      4.45 o 
   5  11   9        0.93        4.45      4.45 o 
   6  11   9       18.33       11.61      5.19 o 
   7  11   9        2.15        2.22      4.94 o 
  -6  12   9        2.58        2.47      5.19 o 
  -5  12   9       38.98       31.63      5.68 o 
  -4  12   9        6.99       13.09      4.94 o 
  -3  12   9        8.07       20.75      4.69 o 
  -2  12   9       16.94       24.21      4.94 o 
  -1  12   9        3.37        3.21      4.20 o 
   0  12   9       11.88       14.90      3.58 o 
   1  12   9        4.05        0.25      4.45 o 
   2  12   9       16.95       21.25      4.69 o 
   3  12   9        7.84        1.48      4.69 o 
   4  12   9        7.00        5.68      5.19 o 
   5  12   9       38.20       37.56      5.44 o 
   6  12   9        2.52        7.16      4.69 o 
  -5  13   9        1.85       -0.74      5.68 o 
  -4  13   9       18.48       19.27      5.44 o 
  -3  13   9        1.83        3.21      5.19 o 
  -2  13   9       41.60       52.63      5.68 o 
  -1  13   9        3.34       -2.22      4.94 o 
   0  13   9       21.66       30.71      3.67 o 
   1  13   9        3.40        5.19      4.45 o 
   2  13   9       40.37       38.79      5.68 o 
   3  13   9        2.13       -1.24      4.69 o 
   4  13   9       17.83       17.54      5.68 o 
   5  13   9        2.08       -0.74      5.44 o 
  -4  14   9       12.69       18.04      5.93 o 
  -3  14   9        5.20        2.22      5.19 o 
  -2  14   9       12.21       17.79      5.44 o 
  -1  14   9        0.78       -3.46      4.94 o 
   0  14   9       14.14       15.99      3.58 o 
   1  14   9        0.78        0.00      4.69 o 
   2  14   9       12.56       20.26      5.44 o 
   3  14   9        5.17       13.59      4.69 o 
   4  14   9       12.97       32.86      5.44 o 
  -1  15   9        8.69       16.80      5.19 o 
   0  15   9        0.00        4.08      3.67 o 
   1  15   9        8.74       10.62      5.44 o 
   0   0  10       73.87       43.30      5.07 o 
   1   0  10      792.53      765.03     14.94 o 
   2   0  10        1.69        8.65      2.45 o 
   3   0  10      382.96      422.78     21.51 o 
   4   0  10      116.24      123.56      3.84 o 
   5   0  10       71.18       76.61      3.23 o 
   6   0  10       23.82       18.18      2.80 o 
   7   0  10       10.71        8.15      3.05 o 
   8   0  10       10.28       14.84      3.34 o 
   9   0  10        0.14       -3.49      3.49 o 
  10   0  10       23.53       25.00      3.93 o 
 -10   1  10        3.92        6.67      5.44 o 
  -9   1  10       92.90      104.28      6.92 o 
  -8   1  10       16.85       24.21      4.45 o 
  -7   1  10       46.53       43.73      5.19 o 
  -6   1  10       60.67       64.49      4.94 o 
  -5   1  10        0.68        1.24      3.21 o 
  -4   1  10       76.61       82.04      4.69 o 
  -3   1  10       22.76       22.24      3.95 o 
  -2   1  10       48.41       58.07      4.20 o 
  -1   1  10       49.92       51.39      3.95 o 
   0   1  10       60.08       45.06      2.80 o 
   1   1  10       50.45       52.63      3.71 o 
   2   1  10       47.26       62.51      4.20 o 
   3   1  10       23.36       25.20      3.95 o 
   4   1  10       75.65       89.45      4.69 o 
   5   1  10        0.78        0.49      3.21 o 
   6   1  10       59.82       56.58      4.69 o 
   7   1  10       46.26       48.43      5.19 o 
   8   1  10       16.36       12.85      4.45 o 
   9   1  10       92.61       94.39      6.92 o 
  10   1  10        3.77       10.13      4.94 o 
 -10   2  10       32.19       25.94      6.18 o 
  -9   2  10        2.06       -4.20      4.69 o 
  -8   2  10        9.29       10.38      4.69 o 
  -7   2  10       34.03       30.88      4.45 o 
  -6   2  10        7.18       11.12      3.71 o 
  -5   2  10       20.56       17.05      4.20 o 
  -4   2  10       75.95       61.03      4.69 o 
  -3   2  10       26.26       32.86      3.71 o 
  -2   2  10      121.79      150.26      5.44 o 
  -1   2  10       50.51       40.52      3.95 o 
   0   2  10        1.18        2.37      2.47 o 
   1   2  10       50.27       49.67      3.95 o 
   2   2  10      122.48      142.35      5.44 o 
   3   2  10       25.96       21.50      3.71 o 
   4   2  10       75.80       61.28      4.45 o 
   5   2  10       20.60       19.52      3.71 o 
   6   2  10        7.54        9.39      3.71 o 
   7   2  10       34.15       28.66      4.69 o 
   8   2  10        9.97       15.32      4.45 o 
   9   2  10        1.99       -4.69      4.69 o 
  10   2  10       32.80       37.31      5.68 o 
 -10   3  10       18.11       27.92      5.93 o 
  -9   3  10       11.40        7.16      5.19 o 
  -8   3  10       11.97       10.87      4.69 o 
  -7   3  10        3.36        2.47      4.45 o 
  -6   3  10       30.72       34.59      4.69 o 
  -5   3  10        5.26        1.48      3.71 o 
  -4   3  10      131.80      159.65      5.93 o 
  -3   3  10        2.10       -1.98      3.46 o 
  -2   3  10      122.53      127.77      5.44 o 
  -1   3  10      223.29      203.44      6.18 o 
   0   3  10       11.07       14.35      2.35 o 
   1   3  10      222.94      194.29      5.93 o 
   2   3  10      117.01      128.51      5.19 o 
   3   3  10        2.11        1.98      3.21 o 
   4   3  10      128.16      147.78      5.68 o 
   5   3  10        5.49        2.72      3.46 o 
   6   3  10       29.14       27.43      4.20 o 
   7   3  10        3.57        4.69      3.95 o 
   8   3  10       11.63        6.92      4.69 o 
   9   3  10       11.79       21.25      4.94 o 
  10   3  10       18.20       17.79      5.93 o 
 -10   4  10       18.83       14.58      5.68 o 
  -9   4  10        1.05        0.99      4.69 o 
  -8   4  10        5.57        2.72      4.69 o 
  -7   4  10       27.29       31.63      4.69 o 
  -6   4  10        3.12       -1.98      4.20 o 
  -5   4  10       66.08      100.07      5.44 o 
  -4   4  10       23.00       23.47      3.95 o 
  -3   4  10      130.80      172.50      6.18 o 
  -2   4  10       89.00       92.67      4.94 o 
  -1   4  10      537.25      535.53     15.83 o 
   0   4  10       35.08       56.33      3.21 o 
   1   4  10      539.33      519.70     15.58 o 
   2   4  10       90.19      102.80      4.94 o 
   3   4  10      131.20      184.36      6.18 o 
   4   4  10       23.68       31.63      3.95 o 
   5   4  10       65.08       88.21      5.19 o 
   6   4  10        2.91       -3.21      3.95 o 
   7   4  10       27.47       21.99      4.94 o 
   8   4  10        5.44       -1.24      4.69 o 
   9   4  10        0.92       -0.25      4.69 o 
  10   4  10       18.84       17.05      6.18 o 
  -9   5  10       24.38       19.77      5.68 o 
  -8   5  10        0.07       -0.49      4.45 o 
  -7   5  10       60.64       64.98      5.68 o 
  -6   5  10       21.68       25.94      4.45 o 
  -5   5  10       34.11       34.10      4.20 o 
  -4   5  10      104.87      121.58      5.93 o 
  -3   5  10       23.04       25.20      3.95 o 
  -2   5  10      182.38      180.67      5.93 o 
  -1   5  10      122.31      106.51      5.19 o 
   0   5  10      189.93      165.85      4.02 o 
   1   5  10      120.63      103.79      4.94 o 
   2   5  10      182.16      173.50      5.93 o 
   3   5  10       21.80       18.78      3.71 o 
   4   5  10      105.85      129.24      5.68 o 
   5   5  10       35.44       34.84      4.20 o 
   6   5  10       22.32       29.40      4.69 o 
   7   5  10       61.88       58.81      5.68 o 
   8   5  10        0.05       -4.69      4.69 o 
   9   5  10       24.76       21.74      5.44 o 
  -9   6  10       22.69       21.99      5.68 o 
  -8   6  10        3.41        8.40      4.94 o 
  -7   6  10       90.85       81.79      6.42 o 
  -6   6  10       18.50       21.00      4.45 o 
  -5   6  10       64.79       73.88      5.44 o 
  -4   6  10       35.64       37.80      4.45 o 
  -3   6  10        2.80       -0.74      3.46 o 
  -2   6  10       51.37       47.19      4.20 o 
  -1   6  10       68.87       87.72      4.94 o 
   0   6  10       35.54       50.66      3.14 o 
   1   6  10       68.21       83.27      4.69 o 
   2   6  10       52.35       52.38      4.45 o 
   3   6  10        2.71        3.95      3.21 o 
   4   6  10       35.56       44.97      4.20 o 
   5   6  10       65.51       71.66      5.19 o 
   6   6  10       18.14       19.02      4.45 o 
   7   6  10       91.16       88.96      6.42 o 
   8   6  10        3.75       -5.19      5.19 o 
   9   6  10       22.69       30.39      5.44 o 
  -9   7  10        2.87        4.69      5.68 o 
  -8   7  10        0.14       -1.98      5.19 o 
  -7   7  10        4.80        9.88      4.94 o 
  -6   7  10        0.39       -0.49      4.45 o 
  -5   7  10        0.43        0.25      4.20 o 
  -4   7  10       87.12       95.88      5.44 o 
  -3   7  10       35.75       15.07      4.20 o 
  -2   7  10      180.93      154.72      6.18 o 
  -1   7  10       82.45       76.60      4.69 o 
   0   7  10      102.80       52.36      3.23 o 
   1   7  10       82.57       66.22      4.69 o 
   2   7  10      182.77      156.69      6.18 o 
   3   7  10       35.79       26.19      3.95 o 
   4   7  10       87.97       89.70      5.44 o 
   5   7  10        0.44       -0.49      3.95 o 
   6   7  10        0.35        1.98      3.95 o 
   7   7  10        4.71       15.81      4.20 o 
   8   7  10        0.08        1.24      4.69 o 
   9   7  10        2.79       -5.44      5.44 o 
  -8   8  10        6.44        5.93      5.19 o 
  -7   8  10        3.18        2.22      4.94 o 
  -6   8  10       23.99       13.09      4.94 o 
  -5   8  10        0.79        3.95      4.20 o 
  -4   8  10       30.69       32.61      4.45 o 
  -3   8  10       13.47        9.39      3.95 o 
  -2   8  10       47.09       67.95      5.19 o 
  -1   8  10      186.36      178.44      6.67 o 
   0   8  10       57.00       99.71      3.67 o 
   1   8  10      186.20      174.49      6.43 o 
   2   8  10       46.54       73.88      4.94 o 
   3   8  10       12.95       11.61      3.95 o 
   4   8  10       29.89       29.90      4.69 o 
   5   8  10        0.60        1.48      4.20 o 
   6   8  10       23.33       23.72      4.45 o 
   7   8  10        3.47        0.99      4.69 o 
   8   8  10        6.40       -0.74      4.94 o 
  -8   9  10        8.19        7.41      5.19 o 
  -7   9  10        3.97        0.00      4.94 o 
  -6   9  10       25.19       28.41      4.94 o 
  -5   9  10       21.38       17.54      4.69 o 
  -4   9  10        4.37        6.92      3.95 o 
  -3   9  10       48.54       49.42      5.19 o 
  -2   9  10        2.79        8.65      4.20 o 
  -1   9  10       21.98       36.57      4.69 o 
   0   9  10        1.68       11.41      2.70 o 
   1   9  10       21.76       32.86      4.45 o 
   2   9  10        2.79        2.72      4.20 o 
   3   9  10       48.66       38.79      5.19 o 
   4   9  10        4.41        8.65      3.95 o 
   5   9  10       22.11       13.59      4.45 o 
   6   9  10       25.28       17.30      5.19 o 
   7   9  10        4.46       -0.49      4.94 o 
   8   9  10        8.21        8.15      5.19 o 
  -7  10  10        9.11        7.91      5.44 o 
  -6  10  10        5.32       11.36      5.19 o 
  -5  10  10        6.30       13.34      4.94 o 
  -4  10  10        2.23       -1.24      4.45 o 
  -3  10  10        5.50       10.38      3.95 o 
  -2  10  10        9.36        7.66      4.20 o 
  -1  10  10       13.01        3.21      4.45 o 
   0  10  10       16.15       12.76      2.97 o 
   1  10  10       13.37        9.14      3.95 o 
   2  10  10        9.61       10.38      4.20 o 
   3  10  10        6.08        9.39      3.95 o 
   4  10  10        2.29       -4.45      4.45 o 
   5  10  10        6.79       18.04      4.45 o 
   6  10  10        5.21        7.41      4.94 o 
   7  10  10        9.68        4.20      5.44 o 
  -6  11  10        0.16        7.66      5.19 o 
  -5  11  10        2.47       10.87      4.69 o 
  -4  11  10       19.35       15.81      5.19 o 
  -3  11  10        5.79       14.58      4.69 o 
  -2  11  10       39.93       48.67      5.44 o 
  -1  11  10        3.68        2.96      4.20 o 
   0  11  10       49.96       50.22      4.32 o 
   1  11  10        3.73       17.79      3.71 o 
   2  11  10       40.92       45.22      5.44 o 
   3  11  10        5.88        9.39      4.69 o 
   4  11  10       20.57       25.45      5.19 o 
   5  11  10        2.54       14.33      4.45 o 
   6  11  10        0.13        3.21      4.94 o 
  -5  12  10       22.60       18.53      5.44 o 
  -4  12  10       70.55       42.50      6.67 o 
  -3  12  10       11.94       14.33      4.94 o 
  -2  12  10       40.46       19.03      5.68 o 
  -1  12  10        7.17        8.40      4.94 o 
   0  12  10       23.33       26.34      3.49 o 
   1  12  10        7.14       14.08      4.45 o 
   2  12  10       39.48       40.03      4.94 o 
   3  12  10       11.54        8.65      4.94 o 
   4  12  10       69.33       67.95      6.67 o 
   5  12  10       21.99       18.28      5.68 o 
  -4  13  10       12.94       12.85      5.44 o 
  -3  13  10        8.83       11.86      5.19 o 
  -2  13  10       26.00       17.05      5.44 o 
  -1  13  10        3.36        4.45      4.69 o 
   0  13  10        2.29       -1.54      7.29 o 
   1  13  10        3.29        6.42      4.69 o 
   2  13  10       26.35       18.53      5.44 o 
   3  13  10        8.87        7.16      5.19 o 
   4  13  10       13.21        5.44      5.68 o 
  -2  14  10        1.82       -1.73      5.44 o 
  -1  14  10       28.19       41.76      5.68 o 
   0  14  10        2.31        5.92      3.75 o 
   1  14  10       27.90       28.66      5.93 o 
   2  14  10        1.90        2.47      4.94 o 
   1   0  11       57.69       42.39      2.97 o 
   2   0  11       58.45       43.98      2.88 o 
   3   0  11       36.13       31.33      3.71 o 
   4   0  11        0.47       -2.10      2.45 o 
   5   0  11        9.18        6.92      2.62 o 
   6   0  11        0.05       -2.80      2.80 o 
   7   0  11        0.88        0.33      5.68 o 
   8   0  11       11.67       24.95      6.92 o 
   9   0  11        4.17       -0.61      3.58 o 
  10   0  11        0.58        3.79      3.83 o 
 -10   1  11       15.06       16.31      6.18 o 
  -9   1  11        0.13        6.42      5.19 o 
  -8   1  11       41.32       40.77      5.68 o 
  -7   1  11        5.55       -1.24      4.45 o 
  -6   1  11       57.41       35.58      4.94 o 
  -5   1  11       25.60       33.60      4.20 o 
  -4   1  11       45.64       43.73      4.45 o 
  -3   1  11       67.84       47.69      4.20 o 
  -2   1  11      107.42      130.23      5.44 o 
  -1   1  11       69.82       49.67      3.95 o 
   0   1  11      122.89      147.96      3.93 o 
   1   1  11       70.58       44.48      3.95 o 
   2   1  11      109.58      128.26      5.19 o 
   3   1  11       68.40       48.43      3.95 o 
   4   1  11       46.13       43.24      4.20 o 
   5   1  11       25.14       30.14      4.20 o 
   6   1  11       57.04       36.07      4.69 o 
   7   1  11        5.21       -1.98      4.45 o 
   8   1  11       41.06       35.33      5.44 o 
   9   1  11        0.09        3.46      4.94 o 
  10   1  11       14.86       13.84      5.93 o 
  -9   2  11       12.08       12.85      5.44 o 
  -8   2  11       11.14        7.16      4.69 o 
  -7   2  11        7.63        0.74      4.45 o 
  -6   2  11       23.06       21.25      4.45 o 
  -5   2  11       47.69       51.64      4.45 o 
  -4   2  11        6.29        3.21      3.46 o 
  -3   2  11      173.75      189.32      6.67 o 
  -2   2  11       19.08       23.72      3.71 o 
  -1   2  11      139.56      140.62      5.68 o 
   0   2  11       55.98       54.65      3.71 o 
   1   2  11      139.97      135.68      5.44 o 
   2   2  11       18.70       21.25      3.71 o 
   3   2  11      175.34      206.62      6.43 o 
   4   2  11        6.48        0.00      3.71 o 
   5   2  11       49.35       52.63      4.69 o 
   6   2  11       23.19       18.28      4.45 o 
   7   2  11        8.35       12.35      4.45 o 
   8   2  11       11.09        8.15      4.69 o 
   9   2  11       12.44       21.74      5.19 o 
  -9   3  11       11.08        4.45      5.68 o 
  -8   3  11        0.88        2.22      4.69 o 
  -7   3  11        3.73        5.68      4.45 o 
  -6   3  11       19.87       23.22      4.45 o 
  -5   3  11        4.41       -0.74      3.95 o 
  -4   3  11       84.36       84.51      5.19 o 
  -3   3  11       39.47       47.69      4.45 o 
  -2   3  11       83.56       87.48      4.69 o 
  -1   3  11       29.36       44.97      4.20 o 
   0   3  11       21.09       17.10      3.83 o 
   1   3  11       29.24       47.69      4.20 o 
   2   3  11       81.09       80.31      4.69 o 
   3   3  11       39.19       47.19      4.20 o 
   4   3  11       82.32       83.77      5.19 o 
   5   3  11        4.38        1.48      3.71 o 
   6   3  11       19.45       12.60      4.94 o 
   7   3  11        3.72        8.40      4.45 o 
   8   3  11        1.01        1.48      4.69 o 
   9   3  11       10.78       19.52      5.19 o 
  -9   4  11        6.99        3.21      5.44 o 
  -8   4  11       19.61       13.59      4.94 o 
  -7   4  11       28.80       24.95      5.19 o 
  -6   4  11       18.14       23.97      4.45 o 
  -5   4  11       87.52       75.12      5.68 o 
  -4   4  11        2.20        1.24      3.71 o 
  -3   4  11       39.38       33.85      4.20 o 
  -2   4  11       86.55       77.10      4.94 o 
  -1   4  11       25.84       26.19      3.95 o 
   0   4  11      137.37      126.42      3.84 o 
   1   4  11       25.94       30.64      3.71 o 
   2   4  11       87.21       86.24      4.94 o 
   3   4  11       39.91       35.33      3.95 o 
   4   4  11        2.37        0.99      3.71 o 
   5   4  11       88.10       69.93      5.44 o 
   6   4  11       17.29       19.02      4.45 o 
   7   4  11       28.92       13.34      5.19 o 
   8   4  11       18.67       17.79      4.69 o 
   9   4  11        6.91        0.74      5.44 o 
  -9   5  11       31.11       36.32      5.93 o 
  -8   5  11        2.30        6.67      4.94 o 
  -7   5  11       55.46       44.97      6.18 o 
  -6   5  11        8.15       10.13      4.45 o 
  -5   5  11       36.35       44.23      5.19 o 
  -4   5  11       37.10       29.65      4.69 o 
  -3   5  11        5.08        8.65      3.71 o 
  -2   5  11       55.03       52.63      4.69 o 
  -1   5  11        5.40        1.24      3.46 o 
   0   5  11       82.71       72.10      3.23 o 
   1   5  11        5.57        3.46      3.46 o 
   2   5  11       53.63       48.43      4.45 o 
   3   5  11        5.09        6.42      3.71 o 
   4   5  11       35.17       31.13      4.45 o 
   5   5  11       35.83       42.50      4.94 o 
   6   5  11        7.45        8.15      4.45 o 
   7   5  11       54.81       68.44      5.68 o 
   8   5  11        2.54        5.68      4.94 o 
   9   5  11       30.83       35.58      5.44 o 
  -9   6  11        1.45       -1.24      5.44 o 
  -8   6  11       55.27       51.39      6.18 o 
  -7   6  11        8.46       17.29      4.94 o 
  -6   6  11       30.42       30.39      4.94 o 
  -5   6  11       47.66       51.89      5.44 o 
  -4   6  11        5.72        7.41      4.45 o 
  -3   6  11       45.90       45.71      4.94 o 
  -2   6  11       90.27      106.26      5.19 o 
  -1   6  11       17.54       20.51      3.46 o 
   0   6  11      147.46      161.19      9.39 o 
   1   6  11       17.06       17.54      3.95 o 
   2   6  11       90.46      109.47      5.44 o 
   3   6  11       45.40       59.05      4.94 o 
   4   6  11        5.78       12.85      3.95 o 
   5   6  11       47.72       53.12      5.44 o 
   6   6  11       30.18       32.61      4.94 o 
   7   6  11        8.53       12.35      4.69 o 
   8   6  11       54.90       42.50      6.18 o 
   9   6  11        1.27        3.21      5.19 o 
  -8   7  11       12.32       18.28      5.44 o 
  -7   7  11        9.68        5.93      5.19 o 
  -6   7  11       11.26        1.48      4.94 o 
  -5   7  11       19.21       20.26      4.94 o 
  -4   7  11       22.35       25.20      4.45 o 
  -3   7  11        4.41        7.91      4.20 o 
  -2   7  11        6.55        9.88      4.20 o 
  -1   7  11        1.74        6.67      3.71 o 
   0   7  11        1.49       -2.59      2.62 o 
   1   7  11        1.80        4.94      3.71 o 
   2   7  11        6.71       17.05      3.46 o 
   3   7  11        4.20        8.15      3.95 o 
   4   7  11       22.45       29.15      4.20 o 
   5   7  11       18.52       19.52      4.45 o 
   6   7  11       11.13       10.87      4.45 o 
   7   7  11        9.23       13.34      4.94 o 
   8   7  11       12.19       15.32      5.19 o 
  -8   8  11        8.49       12.11      5.44 o 
  -7   8  11        3.19        0.74      5.19 o 
  -6   8  11        3.54        9.39      4.69 o 
  -5   8  11       16.91       15.07      4.69 o 
  -4   8  11        0.83        6.67      4.20 o 
  -3   8  11       44.12       50.40      5.19 o 
  -2   8  11        0.18        0.25      4.20 o 
  -1   8  11       24.18       41.01      4.69 o 
   0   8  11        0.82        1.68      4.82 o 
   1   8  11       24.66       31.38      4.69 o 
   2   8  11        0.10        0.99      3.71 o 
   3   8  11       44.96       52.63      5.19 o 
   4   8  11        0.63        8.40      4.20 o 
   5   8  11       17.41       14.82      4.94 o 
   6   8  11        3.45        3.46      4.69 o 
   7   8  11        3.26        1.24      4.94 o 
   8   8  11        8.37       12.35      5.44 o 
  -7   9  11        8.39       11.86      5.68 o 
  -6   9  11       19.98       20.75      5.19 o 
  -5   9  11       18.11       14.08      4.69 o 
  -4   9  11       10.78        6.18      4.69 o 
  -3   9  11       13.18        8.89      4.20 o 
  -2   9  11       20.43       15.81      4.69 o 
  -1   9  11       10.25       18.78      4.45 o 
   0   9  11       58.96       59.34      3.67 o 
   1   9  11        9.96       24.21      4.69 o 
   2   9  11       19.53       17.29      4.45 o 
   3   9  11       12.93        9.88      4.20 o 
   4   9  11       10.03        3.71      4.45 o 
   5   9  11       18.12       10.62      4.69 o 
   6   9  11       19.69       16.55      5.19 o 
   7   9  11        8.42        9.64      5.19 o 
  -6  10  11        1.48       -0.99      5.44 o 
  -5  10  11       12.43        7.41      5.19 o 
  -4  10  11        6.58       13.34      4.69 o 
  -3  10  11       29.53       24.71      4.94 o 
  -2  10  11       15.50       18.04      4.94 o 
  -1  10  11        9.70        8.40      4.69 o 
   0  10  11        1.88        8.11      2.95 o 
   1  10  11       10.12       14.33      4.45 o 
   2  10  11       15.37       21.49      4.45 o 
   3  10  11       29.92       32.86      4.94 o 
   4  10  11        6.62        2.72      4.94 o 
   5  10  11       12.44       12.11      4.69 o 
   6  10  11        1.39       -0.25      4.94 o 
  -6  11  11        7.53       15.07      5.44 o 
  -5  11  11        6.51        9.39      5.19 o 
  -4  11  11       19.23       22.24      5.44 o 
  -3  11  11       22.79       20.75      4.94 o 
  -2  11  11        2.76        0.00      4.94 o 
  -1  11  11       58.35       58.81      5.68 o 
   0  11  11        3.01        1.25      4.82 o 
   1  11  11       59.01       56.34      5.68 o 
   2  11  11        2.86        6.18      4.45 o 
   3  11  11       23.40       21.50      5.19 o 
   4  11  11       19.48       30.14      5.44 o 
   5  11  11        6.25        6.18      5.19 o 
   6  11  11        7.68       21.49      4.94 o 
  -4  12  11        3.70       -5.68      5.68 o 
  -3  12  11       11.23        4.20      5.68 o 
  -2  12  11        8.03       18.04      4.94 o 
  -1  12  11       11.12       10.13      5.19 o 
   0  12  11       10.11       13.25      4.82 o 
   1  12  11       11.09       23.72      4.69 o 
   2  12  11        7.71       15.32      5.19 o 
   3  12  11       11.34        9.64      5.44 o 
   4  12  11        3.66        0.25      5.19 o 
  -3  13  11        0.17        5.44      5.19 o 
  -2  13  11       29.93       44.47      5.93 o 
  -1  13  11       11.19        6.92      5.44 o 
   0  13  11       15.65       19.64      9.51 o 
   1  13  11       11.18       14.58      4.94 o 
   2  13  11       30.88       41.01      6.18 o 
   3  13  11        0.18       -0.99      5.19 o 
   0   0  12        9.66       17.79      2.53 o 
   1   0  12        0.36        5.93      2.45 o 
   2   0  12       12.77       11.18      2.70 o 
   3   0  12        2.41       12.72      2.62 o 
   4   0  12       34.19       30.49      3.05 o 
   5   0  12        1.79        6.05      5.06 o 
   6   0  12       36.09       31.23      3.49 o 
   7   0  12        4.84        8.42      3.23 o 
   8   0  12       15.56       21.98      3.75 o 
   9   0  12        0.82       -0.82      3.75 o 
  -9   1  12        0.14       -1.24      5.19 o 
  -8   1  12        4.02        6.67      4.94 o 
  -7   1  12        2.01       11.12      4.45 o 
  -6   1  12       17.35       21.00      4.45 o 
  -5   1  12       10.50        9.64      3.95 o 
  -4   1  12        5.65       15.07      3.95 o 
  -3   1  12       48.45       45.96      4.45 o 
  -2   1  12        2.67        4.69      3.46 o 
  -1   1  12      123.83      113.18      5.68 o 
   0   1  12        3.84        6.24      2.53 o 
   1   1  12      123.63      122.33      5.44 o 
   2   1  12        2.97       -1.48      3.71 o 
   3   1  12       48.34       38.30      4.45 o 
   4   1  12        5.59       12.60      3.71 o 
   5   1  12       10.76       12.60      4.20 o 
   6   1  12       17.46       20.26      4.69 o 
   7   1  12        2.15        3.71      4.45 o 
   8   1  12        4.19        9.88      4.69 o 
   9   1  12        0.12       11.36      5.19 o 
  -9   2  12       34.08       42.50      5.93 o 
  -8   2  12       10.21       10.13      5.19 o 
  -7   2  12       65.32       66.71      5.68 o 
  -6   2  12       28.42       30.88      4.94 o 
  -5   2  12       40.74       46.95      4.45 o 
  -4   2  12       42.36       49.17      4.69 o 
  -3   2  12        9.82        2.22      3.71 o 
  -2   2  12       17.77        4.45      3.71 o 
  -1   2  12        1.02        5.68      3.46 o 
   0   2  12       13.06       16.94      2.72 o 
   1   2  12        1.00       11.12      3.46 o 
   2   2  12       17.37       18.53      3.71 o 
   3   2  12        9.99        5.93      3.71 o 
   4   2  12       41.95       39.29      4.69 o 
   5   2  12       41.14       38.79      4.94 o 
   6   2  12       28.02       28.66      5.19 o 
   7   2  12       65.76       67.46      5.93 o 
   8   2  12       10.08       11.37      4.94 o 
   9   2  12       34.30       27.92      5.93 o 
  -9   3  12        0.68        9.39      5.19 o 
  -8   3  12        1.32        4.94      4.94 o 
  -7   3  12       38.39       45.22      5.68 o 
  -6   3  12       16.70       20.26      4.94 o 
  -5   3  12       43.23       40.77      4.94 o 
  -4   3  12       24.42       43.24      4.69 o 
  -3   3  12       17.67       18.28      4.20 o 
  -2   3  12        6.96       13.84      3.71 o 
  -1   3  12       46.63       56.58      4.69 o 
   0   3  12        0.16        1.20      2.35 o 
   1   3  12       46.27       48.18      4.45 o 
   2   3  12        6.66        9.39      3.71 o 
   3   3  12       16.99       22.98      3.95 o 
   4   3  12       23.88       34.59      4.94 o 
   5   3  12       42.99       42.00      4.94 o 
   6   3  12       16.34       21.49      4.94 o 
   7   3  12       38.51       38.30      5.19 o 
   8   3  12        1.22        0.00      4.69 o 
   9   3  12        0.62        2.22      5.19 o 
  -8   4  12       10.54        8.15      5.44 o 
  -7   4  12       56.32       62.51      6.18 o 
  -6   4  12        7.15        2.96      4.45 o 
  -5   4  12       57.04       68.94      5.68 o 
  -4   4  12       39.21       50.40      4.69 o 
  -3   4  12       22.65       19.27      4.45 o 
  -2   4  12       31.45       29.65      4.45 o 
  -1   4  12        9.66        3.71      3.71 o 
   0   4  12        4.05       11.70      3.46 o 
   1   4  12        8.95        8.40      3.71 o 
   2   4  12       31.57       34.34      4.20 o 
   3   4  12       22.29       32.86      4.45 o 
   4   4  12       39.34       36.81      4.69 o 
   5   4  12       57.02       70.91      5.93 o 
   6   4  12        7.43        0.74      4.45 o 
   7   4  12       56.02       70.42      5.93 o 
   8   4  12       10.85        9.39      5.44 o 
  -8   5  12       18.59       22.98      5.68 o 
  -7   5  12        8.81        9.39      4.69 o 
  -6   5  12       10.13       13.84      4.69 o 
  -5   5  12       26.00       31.13      4.69 o 
  -4   5  12       11.82        5.19      4.20 o 
  -3   5  12        3.47        7.41      4.20 o 
  -2   5  12        6.76        5.19      3.71 o 
  -1   5  12       45.03       44.97      4.45 o 
   0   5  12        2.14        6.73      2.53 o 
   1   5  12       44.92       45.22      4.20 o 
   2   5  12        7.34       10.62      3.71 o 
   3   5  12        3.50        1.98      3.95 o 
   4   5  12       11.15       12.85      4.45 o 
   5   5  12       26.29       30.14      4.94 o 
   6   5  12        9.96        6.42      4.69 o 
   7   5  12        9.04        4.20      4.94 o 
   8   5  12       19.07       27.92      5.68 o 
  -8   6  12        1.31        2.47      5.19 o 
  -7   6  12        1.47        4.94      4.94 o 
  -6   6  12        1.71        4.45      4.94 o 
  -5   6  12        2.79       -1.24      4.45 o 
  -4   6  12       32.11       29.65      5.19 o 
  -3   6  12       11.84       14.08      3.95 o 
  -2   6  12       43.51       54.85      4.94 o 
  -1   6  12       21.67       15.32      4.20 o 
   0   6  12        6.04        1.73      4.69 o 
   1   6  12       21.63       14.33      3.71 o 
   2   6  12       42.64       43.98      5.19 o 
   3   6  12       11.79        4.20      4.20 o 
   4   6  12       31.75       23.47      4.94 o 
   5   6  12        2.86       -2.96      4.45 o 
   6   6  12        1.64        0.25      4.69 o 
   7   6  12        1.57        5.93      4.69 o 
   8   6  12        1.22        1.24      4.94 o 
  -7   7  12        9.03       13.84      5.68 o 
  -6   7  12       16.38       24.95      5.19 o 
  -5   7  12       10.89        1.48      4.94 o 
  -4   7  12        7.70        8.65      4.45 o 
  -3   7  12       16.84       18.04      4.20 o 
  -2   7  12       18.00       19.02      4.20 o 
  -1   7  12        4.71        0.99      3.95 o 
   0   7  12       13.77       18.13      4.94 o 
   1   7  12        4.21        2.72      3.95 o 
   2   7  12       17.36       22.98      4.45 o 
   3   7  12       15.78       18.04      4.45 o 
   4   7  12        7.52        6.92      4.69 o 
   5   7  12       10.28       13.59      4.69 o 
   6   7  12       16.38       27.92      4.94 o 
   7   7  12        9.02       12.60      4.94 o 
  -7   8  12       21.73       29.90      6.18 o 
  -6   8  12        2.94        5.93      4.94 o 
  -5   8  12       40.71       43.73      6.18 o 
  -4   8  12        0.62       -4.69      4.69 o 
  -3   8  12       25.70       39.04      5.19 o 
  -2   8  12        5.59        5.68      4.45 o 
  -1   8  12        2.17        0.99      3.95 o 
   0   8  12        0.00        3.08      2.70 o 
   1   8  12        2.52        5.93      3.95 o 
   2   8  12        5.82        8.89      4.45 o 
   3   8  12       26.64       36.81      5.44 o 
   4   8  12        0.62        9.64      4.20 o 
   5   8  12       41.72       55.59      5.68 o 
   6   8  12        2.83        5.93      4.45 o 
   7   8  12       22.41       22.73      5.68 o 
  -6   9  12        6.73       10.87      5.19 o 
  -5   9  12        5.38        9.88      4.69 o 
  -4   9  12        4.48       10.13      4.94 o 
  -3   9  12        2.40        4.20      4.45 o 
  -2   9  12        0.96        1.48      4.20 o 
  -1   9  12        4.48       11.61      4.20 o 
   0   9  12        0.08       -0.74      2.97 o 
   1   9  12        4.73       -0.25      4.20 o 
   2   9  12        0.81       -2.96      4.45 o 
   3   9  12        2.53       -0.74      4.45 o 
   4   9  12        4.15       -4.94      4.94 o 
   5   9  12        5.16        4.69      4.94 o 
   6   9  12        6.51       19.52      5.19 o 
  -5  10  12        5.99        4.69      5.19 o 
  -4  10  12       19.26       14.08      5.19 o 
  -3  10  12       20.43       13.34      5.44 o 
  -2  10  12       28.52        9.64      5.19 o 
  -1  10  12       11.57       20.01      4.69 o 
   0  10  12       23.46       24.83      3.40 o 
   1  10  12       11.61       15.81      4.94 o 
   2  10  12       28.14       29.15      4.69 o 
   3  10  12       20.52       19.77      5.44 o 
   4  10  12       19.44       12.85      5.19 o 
   5  10  12        6.01        4.45      5.19 o 
  -4  11  12        7.05       10.87      5.19 o 
  -3  11  12        4.31       10.87      5.19 o 
  -2  11  12        3.31       -1.48      4.94 o 
  -1  11  12        0.13       -0.25      4.69 o 
   0  11  12        3.42       13.03      6.42 o 
   1  11  12        0.09       -1.48      4.69 o 
   2  11  12        3.13       12.35      4.69 o 
   3  11  12        3.96        4.20      4.94 o 
   4  11  12        6.66       11.12      5.19 o 
  -3  12  12        2.46        1.73      5.68 o 
  -2  12  12       10.47       20.75      5.68 o 
  -1  12  12        4.67       10.87      5.19 o 
   0  12  12        0.54       -3.67      3.67 o 
   1  12  12        4.55       12.60      4.69 o 
   2  12  12       10.50       18.53      5.19 o 
   3  12  12        2.54        0.00      5.44 o 
   1   0  13        0.08       -2.53      2.53 o 
   2   0  13        4.64        4.12      2.70 o 
   3   0  13        0.20       -3.06      4.69 o 
   4   0  13        6.07        4.84      9.02 o 
   5   0  13        0.26       -2.88      2.88 o 
   6   0  13        7.85        8.40      4.20 o 
   7   0  13        2.04        4.57      3.58 o 
   8   0  13        0.14        1.60      5.44 o 
  -8   1  13        0.17       -4.45      5.19 o 
  -7   1  13        1.52        5.19      4.69 o 
  -6   1  13        2.29       -1.48      4.20 o 
  -5   1  13        0.56        0.49      4.45 o 
  -4   1  13       15.79       20.51      4.69 o 
  -3   1  13       20.05       20.75      4.45 o 
  -2   1  13        7.66        6.92      3.95 o 
  -1   1  13       80.48       87.23      5.44 o 
   0   1  13       35.72       11.40      2.70 o 
   1   1  13       80.11       91.43      5.44 o 
   2   1  13        7.56        7.16      3.71 o 
   3   1  13       19.91       19.27      4.20 o 
   4   1  13       15.48       22.98      4.45 o 
   5   1  13        0.71        0.49      4.20 o 
   6   1  13        2.17       -3.71      4.45 o 
   7   1  13        1.38       -0.74      4.69 o 
   8   1  13        0.15        1.48      4.94 o 
  -8   2  13        0.21        3.46      4.94 o 
  -7   2  13       10.77       19.77      4.94 o 
  -6   2  13        1.26        1.24      4.69 o 
  -5   2  13        1.97        6.67      4.45 o 
  -4   2  13        2.36       -4.20      4.20 o 
  -3   2  13       19.01       15.81      4.20 o 
  -2   2  13       24.76       31.87      4.20 o 
  -1   2  13       13.25       18.04      4.20 o 
   0   2  13       59.44       68.04      5.56 o 
   1   2  13       13.00       21.00      3.95 o 
   2   2  13       24.64       23.47      4.20 o 
   3   2  13       18.64       13.09      3.95 o 
   4   2  13        2.04        3.46      3.95 o 
   5   2  13        1.91        7.41      4.45 o 
   6   2  13        1.14       -3.95      4.45 o 
   7   2  13       10.88       17.05      4.69 o 
   8   2  13        0.15       -0.74      4.69 o 
  -8   3  13        6.37        3.95      5.19 o 
  -7   3  13        3.96        1.48      4.69 o 
  -6   3  13       14.66       12.35      4.69 o 
  -5   3  13        8.79       18.53      4.69 o 
  -4   3  13        4.71        7.41      4.45 o 
  -3   3  13       39.22       41.76      5.19 o 
  -2   3  13       22.56       15.07      4.45 o 
  -1   3  13       71.64       71.66      5.19 o 
   0   3  13        4.08        3.46      2.45 o 
   1   3  13       71.94       85.25      5.44 o 
   2   3  13       23.07       16.55      4.20 o 
   3   3  13       39.72       46.20      5.19 o 
   4   3  13        5.00        6.92      4.20 o 
   5   3  13        9.08       15.81      4.45 o 
   6   3  13       14.26        6.67      4.69 o 
   7   3  13        4.10        0.74      4.94 o 
   8   3  13        6.07       10.13      4.94 o 
  -8   4  13        1.17       -5.44      5.44 o 
  -7   4  13        4.06       -5.68      5.68 o 
  -6   4  13       13.85       20.75      5.19 o 
  -5   4  13        1.19        7.16      4.45 o 
  -4   4  13       14.82       18.78      4.94 o 
  -3   4  13       18.10       27.67      4.69 o 
  -2   4  13        3.72        8.40      3.95 o 
  -1   4  13       35.88       29.40      4.69 o 
   0   4  13        1.35        3.85      3.21 o 
   1   4  13       35.69       29.40      4.69 o 
   2   4  13        3.54        1.48      4.20 o 
   3   4  13       17.87       14.82      4.69 o 
   4   4  13       14.37       32.86      4.94 o 
   5   4  13        1.24        0.74      4.20 o 
   6   4  13       13.48       12.35      5.19 o 
   7   4  13        4.13        9.88      4.69 o 
   8   4  13        1.13        4.45      4.69 o 
  -7   5  13       12.86        8.15      5.68 o 
  -6   5  13        0.38        2.72      4.45 o 
  -5   5  13       31.08       32.86      5.19 o 
  -4   5  13        1.68        1.48      4.69 o 
  -3   5  13       31.06       34.10      5.19 o 
  -2   5  13        7.24        6.42      4.20 o 
  -1   5  13       26.34       24.46      4.45 o 
   0   5  13        0.23       -1.65      2.88 o 
   1   5  13       27.07       25.20      4.45 o 
   2   5  13        7.14        5.68      4.20 o 
   3   5  13       32.44       25.20      5.19 o 
   4   5  13        1.63        2.47      4.45 o 
   5   5  13       32.21       32.61      5.44 o 
   6   5  13        0.39        2.72      4.45 o 
   7   5  13       13.35       15.57      4.94 o 
  -7   6  13        5.28       16.55      5.44 o 
  -6   6  13        0.43       -2.72      5.19 o 
  -5   6  13        3.14        4.20      4.94 o 
  -4   6  13       20.50       31.63      4.69 o 
  -3   6  13       11.07        8.40      4.45 o 
  -2   6  13       48.11       52.38      5.19 o 
  -1   6  13       16.82        7.66      4.45 o 
   0   6  13       36.59       33.31      3.32 o 
   1   6  13       16.58        9.39      4.45 o 
   2   6  13       47.71       42.75      4.94 o 
   3   6  13       10.58        4.69      4.20 o 
   4   6  13       20.43       24.46      4.69 o 
   5   6  13        2.97       11.86      4.45 o 
   6   6  13        0.37        3.95      4.45 o 
   7   6  13        5.51        9.64      5.44 o 
  -7   7  13        0.89        4.20      4.94 o 
  -6   7  13        6.83        7.91      5.19 o 
  -5   7  13        8.45        4.45      4.94 o 
  -4   7  13        2.51        4.94      4.69 o 
  -3   7  13        6.13       -0.99      4.45 o 
  -2   7  13        9.67       16.06      4.69 o 
  -1   7  13       11.66        5.68      4.69 o 
   0   7  13       25.64       46.18      3.75 o 
   1   7  13       11.61       13.34      4.20 o 
   2   7  13        9.69       15.07      4.69 o 
   3   7  13        6.11        4.20      4.45 o 
   4   7  13        2.46       -1.73      4.69 o 
   5   7  13        8.46        4.45      4.94 o 
   6   7  13        6.75       12.60      5.19 o 
   7   7  13        0.91       -3.95      5.68 o 
  -6   8  13       13.06       15.81      5.68 o 
  -5   8  13        3.79       -1.24      5.19 o 
  -4   8  13       24.89       21.25      5.44 o 
  -3   8  13        5.38        4.45      4.45 o 
  -2   8  13       23.75       23.72      4.94 o 
  -1   8  13        3.08        4.20      4.45 o 
   0   8  13       24.29       24.45     11.24 o 
   1   8  13        3.13        0.25      4.45 o 
   2   8  13       23.31       24.95      5.19 o 
   3   8  13        5.60        2.22      4.45 o 
   4   8  13       24.41       35.33      5.19 o 
   5   8  13        3.96       -3.95      4.94 o 
   6   8  13       12.93       13.84      5.44 o 
  -5   9  13        7.49        6.18      5.19 o 
  -4   9  13       18.88       21.99      5.19 o 
  -3   9  13       10.80        6.42      4.94 o 
  -2   9  13       16.50       31.13      5.19 o 
  -1   9  13        8.07        6.67      4.94 o 
   0   9  13        1.14        4.33      3.23 o 
   1   9  13        8.07       17.54      4.45 o 
   2   9  13       16.29       27.92      5.19 o 
   3   9  13       10.64       -0.74      5.19 o 
   4   9  13       18.68       17.79      5.19 o 
   5   9  13        7.41       -5.19      5.44 o 
  -4  10  13        4.84       16.55      4.94 o 
  -3  10  13        4.59        6.18      5.19 o 
  -2  10  13        4.16       13.09      5.19 o 
  -1  10  13        6.82       14.08      5.19 o 
   0  10  13        3.95       -5.06      5.06 o 
   1  10  13        6.98       -0.74      5.19 o 
   2  10  13        4.09        5.68      4.69 o 
   3  10  13        4.83       -6.92      6.92 o 
   4  10  13        5.01        5.19      5.19 o 
  -3  11  13        0.31       -5.68      5.68 o 
  -2  11  13        3.07        5.44      5.19 o 
  -1  11  13        2.33        6.18      5.19 o 
   0  11  13        2.92       -1.78      3.58 o 
   1  11  13        2.22        2.96      4.69 o 
   2  11  13        2.96       -4.94      4.94 o 
   3  11  13        0.28        6.18      4.94 o 
   0   0  14       30.75       56.85      3.58 o 
   1   0  14        0.98        1.85      2.97 o 
   2   0  14       29.49       45.38      6.55 o 
   3   0  14        4.76       -1.71      2.95 o 
   4   0  14       21.51       24.85      3.40 o 
   5   0  14        6.69        8.40      3.14 o 
   6   0  14       17.47       10.80      3.75 o 
   7   0  14        4.95        5.78      7.16 o 
  -7   1  14        9.23       10.87      5.44 o 
  -6   1  14       14.58       10.87      5.19 o 
  -5   1  14        8.34       12.11      4.20 o 
  -4   1  14        8.17       17.29      4.45 o 
  -3   1  14        1.41       -1.48      4.45 o 
  -2   1  14       16.53       22.73      4.69 o 
  -1   1  14        4.70       10.13      4.20 o 
   0   1  14       18.13       21.14      3.40 o 
   1   1  14        4.80       13.84      4.20 o 
   2   1  14       16.66       23.22      4.69 o 
   3   1  14        1.35        3.21      4.20 o 
   4   1  14        8.13       16.55      4.45 o 
   5   1  14        8.02       11.36      4.45 o 
   6   1  14       14.30        9.64      4.94 o 
   7   1  14        9.01       -1.98      5.68 o 
  -7   2  14        7.69       11.86      5.19 o 
  -6   2  14       18.31        8.89      5.19 o 
  -5   2  14        9.67       12.85      4.69 o 
  -4   2  14       25.54        9.39      4.94 o 
  -3   2  14       21.33       17.79      4.94 o 
  -2   2  14       23.64       26.68      4.69 o 
  -1   2  14       11.86        8.15      4.45 o 
   0   2  14        5.01       14.25      2.88 o 
   1   2  14       12.04       21.25      4.45 o 
   2   2  14       23.71       22.73      4.20 o 
   3   2  14       21.54       23.22      4.94 o 
   4   2  14       25.56       23.72      4.45 o 
   5   2  14       10.00       14.08      4.69 o 
   6   2  14       18.27        9.39      4.94 o 
   7   2  14        7.99       14.33      5.19 o 
  -7   3  14        4.38        2.96      5.68 o 
  -6   3  14        2.15       -5.19      5.19 o 
  -5   3  14       19.00       14.08      4.94 o 
  -4   3  14        3.80        0.74      4.69 o 
  -3   3  14       18.02       21.50      4.45 o 
  -2   3  14        2.35        7.16      4.20 o 
  -1   3  14        0.51        0.99      4.20 o 
   0   3  14        1.84        2.08      3.46 o 
   1   3  14        0.66        0.74      3.71 o 
   2   3  14        2.25        4.45      3.95 o 
   3   3  14       18.62       22.73      4.45 o 
   4   3  14        3.83       -1.48      4.45 o 
   5   3  14       19.56       10.87      4.94 o 
   6   3  14        2.22        2.47      4.69 o 
   7   3  14        4.54        3.21      5.19 o 
  -7   4  14        6.87        1.48      5.93 o 
  -6   4  14        6.21        8.89      4.94 o 
  -5   4  14        5.23       11.36      4.45 o 
  -4   4  14        6.76        1.48      4.69 o 
  -3   4  14        3.66        4.45      4.69 o 
  -2   4  14        5.37        0.49      4.45 o 
  -1   4  14        2.11        1.48      4.20 o 
   0   4  14       25.79       24.75      3.23 o 
   1   4  14        2.10        2.47      3.95 o 
   2   4  14        5.33       16.31      3.95 o 
   3   4  14        3.65        4.94      4.69 o 
   4   4  14        6.26       -1.98      4.69 o 
   5   4  14        5.20        3.46      4.94 o 
   6   4  14        5.82        6.18      4.94 o 
   7   4  14        6.85        8.40      5.19 o 
  -6   5  14        0.57        3.95      4.94 o 
  -5   5  14        0.01        2.96      4.94 o 
  -4   5  14        3.84       15.32      4.45 o 
  -3   5  14        1.55        4.20      4.69 o 
  -2   5  14       25.01       37.31      5.19 o 
  -1   5  14        6.59        4.20      4.20 o 
   0   5  14       41.00       50.05      3.75 o 
   1   5  14        6.54       11.61      4.20 o 
   2   5  14       25.14       33.11      5.19 o 
   3   5  14        1.55       11.36      4.20 o 
   4   5  14        4.01        1.48      4.69 o 
   5   5  14        0.01        7.16      4.69 o 
   6   5  14        0.50       -3.71      5.19 o 
  -6   6  14       13.86       21.99      5.44 o 
  -5   6  14       16.13       13.34      5.44 o 
  -4   6  14        3.10        6.92      4.94 o 
  -3   6  14        3.14        8.65      4.69 o 
  -2   6  14        4.59       11.86      4.69 o 
  -1   6  14        0.50        6.92      3.95 o 
   0   6  14        0.89       -3.13      3.13 o 
   1   6  14        0.55       -4.20      4.20 o 
   2   6  14        4.39        1.73      4.94 o 
   3   6  14        2.99        7.41      4.45 o 
   4   6  14        2.99        1.73      4.69 o 
   5   6  14       15.88       17.05      5.44 o 
   6   6  14       13.80       18.78      5.44 o 
  -5   7  14       14.81       17.05      5.68 o 
  -4   7  14        0.82        6.18      4.94 o 
  -3   7  14       50.51       55.59      5.93 o 
  -2   7  14        0.55        0.00      4.69 o 
  -1   7  14       12.85        9.64      4.94 o 
   0   7  14        0.19        1.86      4.45 o 
   1   7  14       13.56       21.99      4.94 o 
   2   7  14        0.50        0.99      4.69 o 
   3   7  14       51.75       51.15      5.93 o 
   4   7  14        0.82        9.64      4.69 o 
   5   7  14       15.38       24.95      5.19 o 
  -5   8  14        3.21       -2.22      5.68 o 
  -4   8  14        0.20        7.91      4.94 o 
  -3   8  14        1.43        6.18      4.94 o 
  -2   8  14       18.53       19.27      5.68 o 
  -1   8  14        2.76        3.95      5.19 o 
   0   8  14       65.87       91.58      6.18 o 
   1   8  14        2.77        7.16      4.69 o 
   2   8  14       18.61       27.42      5.19 o 
   3   8  14        1.41        4.45      4.94 o 
   4   8  14        0.27        4.69      4.69 o 
   5   8  14        3.14       -1.98      5.44 o 
  -4   9  14        8.00        7.16      5.44 o 
  -3   9  14        5.52       -2.72      5.44 o 
  -2   9  14       16.13       18.28      5.68 o 
  -1   9  14        4.10        7.91      4.94 o 
   0   9  14       12.09       13.51      5.19 o 
   1   9  14        4.09        4.94      5.19 o 
   2   9  14       15.95       21.99      5.44 o 
   3   9  14        5.48       11.86      4.94 o 
   4   9  14        8.00       14.33      5.19 o 
  -2  10  14        1.75       15.32      4.94 o 
  -1  10  14       10.12        0.00      5.44 o 
   0  10  14        3.58        9.20      3.75 o 
   1  10  14       10.17        5.19      4.94 o 
   2  10  14        1.84       12.60      4.69 o 
   1   0  15        6.47        8.40      5.56 o 
   2   0  15        4.48        4.22      3.05 o 
   3   0  15       13.30       15.07      3.31 o 
   4   0  15       10.56        3.62      3.58 o 
   5   0  15        6.17        5.79      7.16 o 
   6   0  15        0.61       -1.24      3.67 o 
  -6   1  15       13.26       16.06      5.68 o 
  -5   1  15        9.20        8.40      4.94 o 
  -4   1  15        8.89       14.82      4.94 o 
  -3   1  15       15.87       11.61      4.94 o 
  -2   1  15        1.17        2.47      4.20 o 
  -1   1  15        5.07       -2.22      4.45 o 
   0   1  15        0.85        3.58      2.97 o 
   1   1  15        5.29        4.45      3.95 o 
   2   1  15        1.16       -4.45      4.45 o 
   3   1  15       16.26        3.71      4.94 o 
   4   1  15        8.63       11.37      4.94 o 
   5   1  15        9.45       12.11      4.94 o 
   6   1  15       12.98       11.12      5.19 o 
  -6   2  15        0.90        5.44      5.19 o 
  -5   2  15       10.46       17.05      5.44 o 
  -4   2  15        2.26       11.86      4.94 o 
  -3   2  15        8.17        7.66      4.69 o 
  -2   2  15        2.82       13.59      4.45 o 
  -1   2  15       18.03       14.58      4.45 o 
   0   2  15        1.29        7.41      3.14 o 
   1   2  15       18.09        8.65      4.20 o 
   2   2  15        2.86        8.65      4.69 o 
   3   2  15        8.39        7.16      4.69 o 
   4   2  15        2.29       10.62      4.69 o 
   5   2  15       10.72       10.13      5.19 o 
   6   2  15        0.98        5.19      4.94 o 
  -6   3  15       12.82       12.85      5.93 o 
  -4   3  15       10.47        6.67      5.19 o 
  -3   3  15       23.63       21.74      4.94 o 
  -2   3  15       13.92       19.02      4.69 o 
  -1   3  15        8.12       10.87      4.69 o 
   0   3  15       29.47       47.70      3.67 o 
   1   3  15        7.81        6.18      4.45 o 
   2   3  15       14.00       24.46      4.69 o 
   3   3  15       23.19       20.51      5.19 o 
   4   3  15       10.48       13.34      4.69 o 
   6   3  15       12.75       15.81      4.94 o 
  -6   4  15        6.47       -3.71      5.68 o 
  -5   4  15        0.77       -1.73      5.68 o 
  -4   4  15        8.21        4.20      4.94 o 
  -3   4  15       14.28       14.33      4.94 o 
  -2   4  15        1.27        3.21      4.69 o 
  -1   4  15       37.97       35.58      5.44 o 
   0   4  15        5.36        5.13      3.05 o 
   1   4  15       38.13       47.19      5.44 o 
   2   4  15        1.28        2.22      4.69 o 
   3   4  15       14.51       15.57      4.69 o 
   4   4  15        8.20       -3.21      5.19 o 
   5   4  15        0.85        1.73      4.94 o 
   6   4  15        6.43       -3.95      5.44 o 
  -5   5  15        3.67       13.59      5.19 o 
  -4   5  15        3.77        0.99      4.69 o 
  -3   5  15        9.32        7.66      5.44 o 
  -2   5  15       11.76        4.94      5.44 o 
  -1   5  15        7.41       11.61      4.69 o 
   0   5  15       11.62       14.85      7.54 o 
   1   5  15        7.38        2.96      4.69 o 
   2   5  15       11.71        0.25      5.19 o 
   3   5  15        9.21       14.82      4.94 o 
   4   5  15        3.75        9.88      4.94 o 
   5   5  15        3.58        3.46      5.44 o 
  -5   6  15        1.19       -5.44      5.44 o 
  -4   6  15        8.38       11.61      5.68 o 
  -3   6  15        6.32       11.86      5.19 o 
  -2   6  15       12.22       31.38      5.44 o 
  -1   6  15       14.59       32.86      5.19 o 
   0   6  15       21.56       34.42      3.93 o 
   1   6  15       14.59       16.80      5.19 o 
   2   6  15       12.03        9.88      5.44 o 
   3   6  15        6.32       17.29      4.94 o 
   4   6  15        8.16       20.01      5.19 o 
   5   6  15        1.20       -2.22      5.19 o 
  -4   7  15        1.07       -1.73      5.44 o 
  -3   7  15        0.03        8.15      4.94 o 
  -2   7  15       15.84       25.70      5.44 o 
  -1   7  15       12.80       -0.49      4.94 o 
   0   7  15       30.72       41.61      4.94 o 
   1   7  15       12.72        9.14      4.69 o 
   2   7  15       15.83       25.70      5.68 o 
   3   7  15        0.05        5.68      4.94 o 
   4   7  15        1.03       -1.48      4.94 o 
  -3   8  15        0.45       -2.72      5.44 o 
  -2   8  15        9.76       27.67      4.94 o 
  -1   8  15        0.89       -5.68      5.68 o 
   0   8  15        1.59        3.42      7.04 o 
   1   8  15        0.97        6.67      4.69 o 
   2   8  15        9.71       -0.49      5.68 o 
   3   8  15        0.48        0.99      4.94 o 
  -1   9  15        4.07        9.64      5.68 o 
   0   9  15        0.02       -0.80      6.55 o 
   1   9  15        4.08        5.44      5.44 o 
   1   0  16        3.02       -3.40      3.40 o 
   2   0  16       18.00       44.45      4.02 o 
   3   0  16        0.30        7.13      3.58 o 
   4   0  16        3.54        7.78      3.66 o 
   5   0  16        0.82        1.60      4.69 o 
  -5   1  16        1.42        3.21      5.19 o 
  -4   1  16        0.05       -0.99      5.44 o 
  -3   1  16        2.46        5.93      4.94 o 
  -2   1  16        1.23       -0.74      4.94 o 
  -1   1  16        3.40        7.41      4.94 o 
   0   1  16        0.22        1.11      3.32 o 
   1   1  16        3.46       12.11      5.19 o 
   2   1  16        1.16        0.99      4.45 o 
   3   1  16        2.54        5.68      4.94 o 
   4   1  16        0.04       -1.48      5.19 o 
   5   1  16        1.48        2.72      5.44 o 
  -5   2  16        1.81        0.74      5.44 o 
  -4   2  16        2.30        3.95      5.19 o 
  -3   2  16        6.69       11.86      5.19 o 
  -2   2  16        4.55        2.96      5.19 o 
  -1   2  16        4.13       -1.48      4.94 o 
   0   2  16        1.51        5.38      8.40 o 
   1   2  16        4.05        0.99      4.69 o 
   2   2  16        4.58       10.87      4.69 o 
   3   2  16        6.59       11.36      4.94 o 
   4   2  16        2.32        3.21      4.94 o 
   5   2  16        1.80        7.41      4.94 o 
  -4   3  16       11.91       19.77      5.68 o 
  -3   3  16        5.28       17.29      5.44 o 
  -2   3  16        2.41        8.65      4.94 o 
  -1   3  16       25.82       36.07      6.18 o 
   0   3  16        0.60        5.41      3.23 o 
   1   3  16       25.81       42.25      5.93 o 
   2   3  16        2.23        8.65      4.69 o 
   3   3  16        5.24        1.73      5.44 o 
   4   3  16       11.58       15.57      5.19 o 
  -4   4  16        4.88       -0.74      5.68 o 
  -3   4  16       19.36       27.67      5.44 o 
  -2   4  16        1.37        2.22      4.94 o 
  -1   4  16        6.93       10.62      5.19 o 
   0   4  16        0.02       -0.43      3.31 o 
   1   4  16        7.15       12.35      4.69 o 
   2   4  16        1.47       -1.73      5.19 o 
   3   4  16       19.78       20.01      5.44 o 
   4   4  16        5.06        6.42      4.94 o 
  -4   5  16       10.59       18.53      5.68 o 
  -3   5  16        9.99        1.48      5.44 o 
  -2   5  16        9.64       18.53      5.44 o 
  -1   5  16       42.06       31.63      6.18 o 
   0   5  16       17.88       18.27      3.75 o 
   1   5  16       42.13       31.87      5.68 o 
   2   5  16        9.65        4.69      5.68 o 
   3   5  16       10.02        4.20      5.44 o 
   4   5  16       10.63       18.53      5.68 o 
  -3   6  16        4.29       -5.68      5.68 o 
  -2   6  16        4.67        6.67      5.44 o 
  -1   6  16        0.68       -1.48      5.19 o 
   0   6  16        8.10        7.04      4.57 o 
   1   6  16        0.76        5.19      4.94 o 
   2   6  16        4.67        7.91      5.19 o 
   3   6  16        4.46        7.41      5.44 o 
  -1   7  16        8.76        6.42      5.19 o 
   0   7  16       32.53       35.60      4.45 o 
   1   7  16        8.74        9.39      5.19 o 
   1   0  17        2.10        2.12      3.75 o 
   2   0  17        0.18        3.95      3.58 o 
   3   0  17        5.10        9.27      3.75 o 
  -3   1  17        6.67        5.19      5.44 o 
  -2   1  17       10.81        9.64      5.68 o 
  -1   1  17       15.23        1.48      5.44 o 
   0   1  17        9.38       20.25      9.39 o 
   1   1  17       15.25        5.68      5.19 o 
   2   1  17       10.93       14.82      5.68 o 
   3   1  17        6.69        5.68      5.19 o 
  -3   2  17        0.35       -0.99      5.44 o 
  -2   2  17        0.48        6.92      5.19 o 
  -1   2  17        0.25       -5.44      5.44 o 
   0   2  17        1.00        6.53      4.45 o 
   1   2  17        0.25       -1.98      5.44 o 
   2   2  17        0.50        8.65      5.44 o 
   3   2  17        0.35       -0.99      4.94 o 
  -2   3  17        4.82        0.99      5.44 o 
  -1   3  17       18.97       31.38      5.68 o 
   0   3  17        3.28        3.21      5.93 o 
   1   3  17       19.05       30.88      5.93 o 
   2   3  17        4.72        4.20      5.19 o 
  -1   4  17        1.80       -5.68      5.68 o 
   0   4  17       46.94       60.67      4.63 o 
   1   4  17        1.85        7.16      5.19 o 
                                                 
